# Supplementary material for: A Plant’s Electrical Parameters Indicate Its Physiological State: A Study of Intracellular Water Metabolism
Source: Plants (Basel). 2020 Sep 23;9(10):1256. doi: 10.3390/plants9101256 (PMC7598578; doi:10.3390/plants9101256)
Supplement: Supplementary file 1 [file plants-09-01256-s001.zip]

Archive with 5 entries (4 files):
- supplementary-final/
- supplementary-final/9.Additional file 4  Raw Data.xlsx
- supplementary-final/Additional file 1.pdf
- supplementary-final/Additional file 2.pdf
- supplementary-final/Additional file 3.pdf
