# Supplementary material for: A Plant’s Electrical Parameters Indicate Its Physiological State: A Study of Intracellular Water Metabolism
Source: Plants (Basel). 2020 Sep 23;9(10):1256. doi: 10.3390/plants9101256 (PMC7598578; doi:10.3390/plants9101256)
Supplement: Supplementary file 1 [file plants-09-01256-s001.zip › supplementary-final/9.Additional file 4 Raw Data.xlsx]

## Sheet: Fig.1
				Fig. 1a			Fig. 1b			Fig. 1c
				F (N)	Z (MΩ)		F (N)	Xc (MΩ)		F (N)	Cp (pF)
				1.1387	0.0995		1.1387	0.1895		1.1387	280
				1.1387	0.0982		1.1387	0.1868		1.1387	284
				1.1387	0.0974		1.1387	0.1848		1.1387	287
				1.1387	0.0968		1.1387	0.1836		1.1387	289
				1.1387	0.0966		1.1387	0.1829		1.1387	290
				1.1387	0.0955		1.1387	0.1811		1.1387	293
				1.1387	0.0947		1.1387	0.1798		1.1387	295
				1.1387	0.0944		1.1387	0.1792		1.1387	296
				1.1387	0.0942		1.1387	0.1786		1.1387	297
				1.1387	0.0941		1.1387	0.178		1.1387	298
				1.1387	0.0938		1.1387	0.1774		1.1387	299
				2.149	0.0753		2.149	0.1378		2.149	385
				2.149	0.0747		2.149	0.1367		2.149	388
				2.149	0.0742		2.149	0.1357		2.149	391
				2.149	0.0733		2.149	0.134		2.149	396
				2.149	0.073		2.149	0.1333		2.149	398
				2.149	0.0727		2.149	0.1326		2.149	400
				2.149	0.0724		2.149	0.1323		2.149	401
				2.149	0.072		2.149	0.1316		2.149	403
				2.149	0.0719		2.149	0.131		2.149	405
				2.149	0.0717		2.149	0.1307		2.149	406
				2.149	0.0714		2.149	0.13		2.149	408
				3.1783	0.0606		3.1783	0.1067		3.1783	497
				3.1783	0.0603		3.1783	0.1059		3.1783	501
				3.1783	0.06		3.1783	0.1055		3.1783	503
				3.1783	0.0599		3.1783	0.1051		3.1783	505
				3.1783	0.0598		3.1783	0.1044		3.1783	508
				3.1783	0.0595		3.1783	0.104		3.1783	510
				3.1783	0.0593		3.1783	0.1034		3.1783	513
				3.1783	0.059		3.1783	0.1028		3.1783	516
				3.1783	0.0587		3.1783	0.1022		3.1783	519
				3.1783	0.0584		3.1783	0.1016		3.1783	522
				3.1783	0.058		3.1783	0.1011		3.1783	525
				4.2115	0.0513		4.2115	0.089		4.2115	596
				4.2115	0.0511		4.2115	0.0887		4.2115	598
				4.2115	0.0509		4.2115	0.0883		4.2115	601
				4.2115	0.0507		4.2115	0.088		4.2115	603
				4.2115	0.0504		4.2115	0.0875		4.2115	606
				4.2115	0.0502		4.2115	0.0871		4.2115	609
				4.2115	0.0501		4.2115	0.087		4.2115	610
				4.2115	0.05		4.2115	0.0867		4.2115	612
				4.2115	0.0498		4.2115	0.0864		4.2115	614
				4.2115	0.0496		4.2115	0.086		4.2115	617
				4.2115	0.0494		4.2115	0.0857		4.2115	619
				5.2448	0.0437		5.2448	0.0768		5.2448	691
				5.2448	0.0436		5.2448	0.0763		5.2448	695
				5.2448	0.0433		5.2448	0.0758		5.2448	700
				5.2448	0.0431		5.2448	0.0754		5.2448	704
				5.2448	0.043		5.2448	0.0751		5.2448	706
				5.2448	0.0429		5.2448	0.0749		5.2448	708
				5.2448	0.0428		5.2448	0.0749		5.2448	708
				5.2448	0.0428		5.2448	0.0747		5.2448	710
				5.2448	0.0427		5.2448	0.0746		5.2448	711
				5.2448	0.0426		5.2448	0.0743		5.2448	714
				5.2448	0.0424		5.2448	0.0742		5.2448	715
				6.2624	0.0393		6.2624	0.0683		6.2624	777
				6.2624	0.0392		6.2624	0.0681		6.2624	779
				6.2624	0.0391		6.2624	0.0679		6.2624	781
				6.2624	0.039		6.2624	0.0678		6.2624	783
				6.2624	0.0371		6.2624	0.0664		6.2624	799
				6.2624	0.037		6.2624	0.0662		6.2624	801
				6.2624	0.0369		6.2624	0.0661		6.2624	802
				6.2624	0.0369		6.2624	0.0661		6.2624	803
				6.2624	0.0368		6.2624	0.066		6.2624	804
				6.2624	0.0367		6.2624	0.0659		6.2624	805
				6.2624	0.0366		6.2624	0.066		6.2624	804
				7.3109	0.0334		7.3109	0.0605		7.3109	877
				7.3109	0.0334		7.3109	0.0604		7.3109	878
				7.3109	0.0334		7.3109	0.0604		7.3109	879
				7.3109	0.0333		7.3109	0.0604		7.3109	879
				7.3109	0.0333		7.3109	0.0603		7.3109	880
				7.3109	0.0333		7.3109	0.0602		7.3109	881
				7.3109	0.0332		7.3109	0.0601		7.3109	882
				7.3109	0.0332		7.3109	0.0601		7.3109	883
				7.3109	0.0332		7.3109	0.06		7.3109	884
				7.3109	0.0331		7.3109	0.0599		7.3109	885
				7.3109	0.0331		7.3109	0.0599		7.3109	885

## Sheet: B.papyrifera1
	Branch-leaf					Branch-leaf					Branch-leaf					Branch-leaf					Branch-leaf					Branch-leaf					Branch-leaf					Branch-leaf					Branch-leaf					Branch-leaf
	1-3					1-4					1-5					2-3					2-4					2-5					3-3					3-4					3-5					4-3
	F (N)	Cp (pF)	Z (MΩ)	Xc (MΩ)		F (N)	Cp (pF)	Z (MΩ)	Xc (MΩ)		F (N)	Cp (pF)	Z (MΩ)	Xc (MΩ)		F (N)	Cp (pF)	Z (MΩ)	Xc (MΩ)		F (N)	Cp (pF)	Z (MΩ)	Xc (MΩ)		F (N)	Cp (pF)	Z (MΩ)	Xc (MΩ)		F (N)	Cp (pF)	Z (MΩ)	Xc (MΩ)		F (N)	Cp (pF)	Z (MΩ)	Xc (MΩ)		F (N)	Cp (pF)	Z (MΩ)	Xc (MΩ)		F (N)	Cp (pF)	Z (MΩ)	Xc (MΩ)
	1.1387	103	0.289	0.515063		1.1387	259	0.147	0.204832		1.1387	280	0.0995	0.18947		1.139	531.441	0.082469	0.150805		1.139	361.935	0.099369	0.146577		1.139	311.143	0.1826	0.170505		1.139	61.0314	0.42643	0.86925		1.139	137.062	0.19122	0.387062		1.139	59.3113	0.66005	0.894459		1.139	40.0158	0.51809	1.32576
	1.1387	103	0.288	0.515063		1.1387	266	0.144	0.199442		1.1387	284	0.0982	0.186801		1.139	546.909	0.080254	0.149645		1.139	368.284	0.097076	0.144051		1.139	311.508	0.1724	0.170306		1.139	61.6689	0.42751	0.860264		1.139	139.63	0.18646	0.379944		1.139	65.1869	0.606	0.813837		1.139	40.1316	0.51752	1.32194
	1.1387	104	0.287	0.510111		1.1387	274	0.141	0.193619		1.1387	287	0.0974	0.184849		1.139	559.743	0.07839	0.148237		1.139	371.315	0.096163	0.142875		1.139	311.508	0.1402	0.170247		1.139	61.6738	0.43094	0.860195		1.139	140.872	0.18476	0.376594		1.139	89.5511	0.44645	0.592416		1.139	40.2169	0.51662	1.31914
	1.1387	104	0.287	0.510111		1.1387	279	0.139	0.190149		1.1387	289	0.0968	0.183569		1.139	578.192	0.075524	0.147332		1.139	375.087	0.095199	0.141438		1.139	311.508	0.1356	0.170264		1.139	61.9478	0.43153	0.856391		1.139	142.068	0.18346	0.373423		1.139	95.1521	0.42236	0.557544		1.139	40.2623	0.51421	1.31765
	1.1387	103	0.288	0.515063		1.1387	284	0.137	0.186801		1.1387	290	0.0966	0.182936		1.139	592.222	0.073681	0.146391		1.139	396.556	0.090862	0.133781		1.139	311.508	0.1315	0.170248		1.139	61.7276	0.43324	0.859446		1.139	143.173	0.18219	0.370541		1.139	97.1794	0.41288	0.545913		1.139	39.9062	0.51309	1.32941
	1.1387	103	0.288	0.515063		1.1387	290	0.135	0.182936		1.1387	293	0.0955	0.181063		1.139	603.612	0.072338	0.145536		1.139	427.586	0.085571	0.124072		1.139	311.508	0.1139	0.170221		1.139	61.904	0.43442	0.856997		1.139	144.236	0.18102	0.367811		1.139	98.3386	0.40786	0.539478		1.139	40.011	0.5124	1.32592
	1.1387	103	0.288	0.515063		1.1387	293	0.133	0.181063		1.1387	295	0.0947	0.179836		1.139	615.776	0.071007	0.143355		1.139	472.798	0.078791	0.112208		1.139	311.508	0.0996	0.170215		1.139	61.8765	0.43607	0.857378		1.139	145.861	0.17957	0.363713		1.139	99.3573	0.4034	0.533947		1.139	40.0627	0.51189	1.32421
	1.1387	103	0.288	0.515063		1.1387	306	0.128	0.173371		1.1387	296	0.0944	0.179228		1.139	628.61	0.069521	0.139992		1.139	501.67	0.075021	0.10575		1.139	311.508	0.0992	0.170205		1.139	61.8521	0.43891	0.857716		1.139	147.569	0.17807	0.359503		1.139	100.017	0.40049	0.530425		1.139	40.1443	0.51025	1.32152
	1.1387	103	0.289	0.515063		1.1387	310	0.126	0.171134		1.1387	297	0.0942	0.178625		1.139	642.114	0.068052	0.13881		1.139	529.214	0.071869	0.100246		1.139	311.508	0.0865	0.170184		1.139	61.9391	0.44019	0.856511		1.139	148.502	0.17709	0.357245		1.139	100.846	0.39717	0.526065		1.139	40.0973	0.50862	1.32307
	1.1387	103	0.289	0.515063		1.1387	314	0.125	0.168954		1.1387	298	0.0941	0.178025		1.139	650.425	0.067242	0.138057		1.139	610.281	0.062584	0.0869297		1.139	311.508	0.0782	0.170186		1.139	61.84	0.44213	0.857884		1.139	149.619	0.17619	0.354577		1.139	101.449	0.39485	0.522938		1.139	40.0556	0.50788	1.32445
	1.1387	103	0.289	0.515063		1.1387	317	0.124	0.167355		1.1387	299	0.0938	0.17743		1.139	660.421	0.06635	0.136976		1.139	628.267	0.060572	0.084441		1.139	311.508	0.078	0.170212		1.139	61.8135	0.4445	0.858251		1.139	151.496	0.17476	0.350184		1.139	102.397	0.39131	0.518096		1.139	40.0412	0.5071	1.32492
	2.149	119	0.246	0.445811		2.149	407	0.0983	0.130348		2.149	385	0.0753	0.137796		1.139	673.834	0.065046	0.118323		2.149	814.64	0.048616	0.0651227		1.139	311.508	0.0629	0.170175		1.139	61.7956	0.44709	0.8585		2.149	204.163	0.14158	0.259849		2.149	146.659	0.27371	0.361734		2.149	48.8883	0.39331	1.08516
	2.149	119	0.246	0.445811		2.149	412	0.097	0.128766		2.149	388	0.0747	0.136731		2.149	351.789	0.097852	0.117902		2.149	819.438	0.048304	0.0647414		2.149	480.673	0.080356	0.110369		2.149	123.461	0.26779	0.429703		2.149	205.402	0.14109	0.258281		2.149	147.604	0.27225	0.359418		2.149	48.8702	0.39386	1.08556
	2.149	120	0.244	0.442096		2.149	415	0.096	0.127835		2.149	391	0.0742	0.135682		2.149	354.516	0.097101	0.117573		2.149	823.753	0.048061	0.0644022		2.149	488.955	0.079317	0.1085		2.149	124.094	0.26681	0.427511		2.149	207.215	0.14022	0.256022		2.149	148.205	0.27122	0.35796		2.149	48.8867	0.39404	1.08519
	2.149	120	0.242	0.442096		2.149	418	0.0953	0.126918		2.149	396	0.0733	0.133968		2.149	357.884	0.096372	0.117276		2.149	826.097	0.047914	0.0642195		2.149	494.697	0.078441	0.10724		2.149	125.574	0.26448	0.422472		2.149	208.525	0.13951	0.254413		2.149	148.696	0.27043	0.356778		2.149	48.7453	0.39434	1.08834
	2.149	121	0.241	0.438442		2.149	421	0.0945	0.126013		2.149	398	0.073	0.133295		2.149	360.081	0.09587	0.116961		2.149	829.051	0.047794	0.0639907		2.149	498.645	0.077849	0.106391		2.149	127.515	0.26116	0.416041		2.149	209.819	0.13893	0.252844		2.149	149.371	0.26953	0.355166		2.149	48.6432	0.39451	1.09063
	2.149	121	0.241	0.438442		2.149	425	0.0937	0.124827		2.149	400	0.0727	0.132629		2.149	362.395	0.095333	0.116321		2.149	832.248	0.047611	0.0637448		2.149	501.927	0.077415	0.105696		2.149	128.154	0.2594	0.413967		2.149	211.365	0.13832	0.250995		2.149	149.717	0.26891	0.354345		2.149	48.5676	0.39491	1.09232
	2.149	121	0.241	0.438442		2.149	430	0.0926	0.123376		2.149	401	0.0724	0.132298		2.149	364.524	0.094836	0.115983		2.149	835.634	0.047458	0.0634866		2.149	505.603	0.07697	0.104927		2.149	129.446	0.25717	0.409835		2.149	212.405	0.13819	0.249766		2.149	150.044	0.26828	0.353573		2.149	48.5405	0.39491	1.09293
	2.149	121	0.24	0.438442		2.149	434	0.0918	0.122239		2.149	403	0.072	0.131641		2.149	370.072	0.093814	0.115521		2.149	838.196	0.047325	0.0632925		2.149	508.621	0.076596	0.104305		2.149	131.453	0.2542	0.403578		2.149	214.526	0.13722	0.247296		2.149	150.375	0.26771	0.352795		2.149	48.5167	0.39431	1.09347
	2.149	121	0.24	0.438442		2.149	438	0.091	0.121122		2.149	405	0.0719	0.130991		2.149	378.962	0.09207	0.115206		2.149	840.03	0.04722	0.0631543		2.149	511.607	0.076213	0.103696		2.149	134.211	0.25167	0.395284		2.149	215.812	0.13656	0.245823		2.149	150.573	0.26736	0.352331		2.149	48.5009	0.39424	1.09383
	2.149	122	0.239	0.434849		2.149	447	0.0896	0.118683		2.149	406	0.0717	0.130669		2.149	382.188	0.091386	0.114968		2.149	842.147	0.047088	0.0629956		2.149	514.926	0.075781	0.103027		2.149	137.625	0.24769	0.385479		2.149	216.996	0.13612	0.244482		2.149	150.783	0.26712	0.35184		2.149	48.4699	0.39436	1.09453
	2.149	122	0.239	0.434849		3.1783	546	0.0746	0.097164		2.149	408	0.0714	0.130028		2.149	384.274	0.090923	0.114798		2.149	845.697	0.046928	0.0627311		2.149	517.867	0.075418	0.102442		2.149	139.421	0.24411	0.380513		2.149	218.056	0.13572	0.243293		2.149	151.011	0.26695	0.351309		2.149	48.4142	0.39442	1.09578
	2.149	123	0.239001	0.431313		3.1783	548	0.0743	0.0968093		3.1783	497	0.0606	0.106744		2.149	387.306	0.090285	0.0998258		3.178	949.252	0.042484	0.0558877		2.149	521.772	0.074928	0.101676		2.149	141.863	0.23892	0.373963		2.149	219.579	0.13513	0.241606		2.149	151.315	0.26647	0.350603		2.149	48.3812	0.39455	1.09653
	3.1783	132	0.218	0.401905		3.1783	551	0.074	0.0962823		3.1783	501	0.0603	0.105891		3.178	448.36	0.080195	0.0970025		3.178	974.263	0.041765	0.054453		2.149	525.753	0.074426	0.100906		3.178	188.582	0.16495	0.281318		2.149	220.82	0.13465	0.240248		3.178	189.953	0.2155	0.279288		3.178	78.6423	0.2645	0.674593
	3.1783	132	0.218	0.401905		3.1783	554	0.0736	0.0957609		3.1783	503	0.06	0.10547		3.178	449.964	0.079927	0.0947784		3.178	991.344	0.04127	0.0535147		3.178	585.952	0.067704	0.090539		3.178	192.105	0.16308	0.276159		3.178	243.999	0.12337	0.217425		3.178	190.628	0.21493	0.278299		3.178	78.2706	0.26562	0.677796
	3.1783	132	0.218	0.401905		3.1783	556	0.0733	0.0954164		3.1783	505	0.0599	0.105053		3.178	451.221	0.079748	0.0917542		3.178	1000.97	0.041001	0.0530001		3.178	589.873	0.067337	0.0899372		3.178	193.724	0.1615	0.273851		3.178	245.011	0.12262	0.216527		3.178	191.16	0.21445	0.277524		3.178	78.0276	0.26608	0.679907
	3.1783	132	0.217	0.401905		3.1783	558	0.073	0.0950744		3.1783	508	0.0598	0.104432		3.178	452.366	0.079581	0.0895805		3.178	1007.38	0.04079	0.0526629		3.178	593.842	0.066955	0.0893361		3.178	194.697	0.1611	0.272482		3.178	245.532	0.12233	0.216068		3.178	191.946	0.21363	0.276388		3.178	78.0231	0.26613	0.679946
	3.1783	133	0.216	0.398884		3.1783	561	0.0726	0.094566		3.1783	510	0.0595	0.104023		3.178	453.582	0.079392	0.0878901		3.178	1010.44	0.040656	0.0525034		3.178	597.465	0.066627	0.0887944		3.178	196.261	0.15986	0.270311		3.178	245.669	0.12228	0.215947		3.178	192.475	0.21311	0.275628		3.178	77.7678	0.26638	0.682179
	3.1783	134	0.216	0.395907		3.1783	563	0.0724	0.0942301		3.1783	513	0.0593	0.103414		3.178	456.078	0.078889	0.0861539		3.178	1012.74	0.040558	0.0523841		3.178	600.445	0.066365	0.0883537		3.178	197.73	0.15829	0.268303		3.178	246.055	0.12222	0.215608		3.178	192.974	0.2126	0.274915		3.178	77.1096	0.26768	0.688002
	3.1783	134	0.216	0.395907		3.1783	566	0.0721	0.0937306		3.1783	516	0.059	0.102813		3.178	457.406	0.078692	0.084395		3.178	1014.74	0.04047	0.0522809		3.178	602.751	0.066153	0.0880157		3.178	199.736	0.15702	0.265608		3.178	246.608	0.12209	0.215125		3.178	193.434	0.21206	0.274262		3.178	76.8905	0.26828	0.689962
	3.1783	135	0.215	0.392974		3.1783	568	0.0718	0.0934006		3.1783	519	0.0587	0.102219		3.178	459.236	0.078405	0.0826201		3.178	1016.14	0.040403	0.0522089		3.178	604.288	0.066006	0.0877918		3.178	201.277	0.15687	0.263575		3.178	247.106	0.12194	0.214691		3.178	193.703	0.21182	0.273881		3.178	76.6127	0.26886	0.692464
	3.1783	135	0.215	0.392974		3.1783	570	0.0715	0.0930728		3.1783	522	0.0584	0.101631		3.178	460.494	0.078232	0.0815644		3.178	1017.3	0.040349	0.0521493		3.178	605.723	0.06587	0.0875838		3.178	203.739	0.15516	0.26039		3.178	247.497	0.12177	0.214352		3.178	194.022	0.21147	0.27343		3.178	76.4073	0.26954	0.694325
	3.1783	136	0.214	0.390085		3.1783	571	0.0713	0.0929098		3.1783	525	0.058	0.101051		3.178	461.446	0.078088	0.0803299		3.178	1018.25	0.040305	0.0521007		3.178	607.129	0.065731	0.087381		3.178	204.812	0.15479	0.259025		3.178	248.56	0.12143	0.213435		3.178	194.296	0.2112	0.273045		3.178	76.613	0.2694	0.692461
	4.2115	254	0.133	0.208864		4.2115	636	0.0634	0.0834143		4.2115	596	0.0513	0.0890126		3.178	462.131	0.077987	0.0787309		3.178	1019.63	0.040252	0.0520302		3.178	608.301	0.065612	0.0872126		3.178	206.317	0.15399	0.257136		3.178	249.201	0.12127	0.212886		3.178	194.488	0.21104	0.272775		3.178	77.0221	0.26834	0.688783
	4.2115	254	0.133	0.208864		4.2115	638	0.0632	0.0831529		4.2115	598	0.0511	0.0887149		4.212	967.194	0.044399	0.054851		4.212	1053.56	0.038915	0.0503545		3.178	609.295	0.065511	0.0870703		4.212	231.219	0.13306	0.229443		3.178	249.474	0.1213	0.212654		3.178	194.651	0.21095	0.272547		3.178	76.7566	0.26822	0.691166
	4.2115	255	0.132	0.208045		4.2115	642	0.0628	0.0826348		4.2115	601	0.0509	0.0882721		4.212	970.485	0.04427	0.054665		4.212	1055	0.038876	0.0502858		4.212	650.712	0.060273	0.0815284		4.212	231.785	0.13297	0.228882		4.212	274.408	0.11118	0.193331		3.178	194.853	0.21064	0.272264		4.212	83.1572	0.2511	0.637967
	4.2115	256	0.132	0.207233		4.2115	644	0.0626	0.0823781		4.2115	603	0.0507	0.0879793		4.212	972.489	0.044191	0.0545523		4.212	1056.16	0.038831	0.0502306		4.212	651.299	0.060223	0.0814549		4.212	232.295	0.13251	0.22838		4.212	275.229	0.11096	0.192754		4.212	201.003	0.20336	0.263934		4.212	84.6188	0.2483	0.626947
	4.2115	257	0.131	0.206426		4.2115	646	0.0625	0.0821231		4.2115	606	0.0504	0.0875438		4.212	974.257	0.044117	0.0544533		4.212	1057.08	0.038792	0.0501869		4.212	651.775	0.060185	0.0813955		4.212	232.804	0.13209	0.227881		4.212	275.695	0.11082	0.192428		4.212	201.198	0.20312	0.263678		4.212	86.5021	0.24235	0.613298
	4.2115	257	0.131	0.206426		4.2115	648	0.0623	0.0818696		4.2115	609	0.0502	0.0871125		4.212	976.091	0.044041	0.054351		4.212	1058.06	0.038752	0.0501404		4.212	652.122	0.060156	0.0813521		4.212	233.456	0.13182	0.227244		4.212	276.252	0.11062	0.19204		4.212	201.393	0.20295	0.263423		4.212	87.8494	0.23915	0.603892
	4.2115	258	0.131	0.205626		4.2115	651	0.062	0.0814924		4.2115	610	0.0501	0.0869697		4.212	978.131	0.043953	0.0542376		4.212	1059.49	0.038699	0.0500727		4.212	652.529	0.060123	0.0813014		4.212	233.996	0.13157	0.22672		4.212	277.08	0.11032	0.191466		4.212	201.55	0.20276	0.263218		4.212	88.0689	0.23957	0.602387
	4.2115	258	0.131	0.205626		4.2115	655	0.0617	0.0809947		4.2115	612	0.05	0.0866855		4.212	979.351	0.043898	0.0541701		4.212	1060.56	0.038655	0.0500222		4.212	653.299	0.060069	0.0812056		4.212	234.545	0.13105	0.226189		4.212	277.698	0.11015	0.19104		4.212	201.671	0.2027	0.26306		4.212	87.5017	0.2415	0.606291
	4.2115	259	0.131	0.204832		4.2115	658	0.0613	0.0806254		4.2115	614	0.0498	0.0864031		4.212	980.492	0.04385	0.054107		4.212	1061.54	0.038615	0.049976		4.212	653.795	0.060027	0.081144		4.212	235.147	0.13075	0.22561		4.212	278.83	0.1098	0.190265		4.212	201.812	0.20257	0.262876		4.212	87.5881	0.24185	0.605693
	4.2115	259	0.13	0.204832		4.2115	661	0.061	0.0802595		4.2115	617	0.0496	0.085983		4.212	982.744	0.043772	0.0539831		4.212	1062.38	0.038571	0.0499365		4.212	654.419	0.059979	0.0810666		4.212	235.494	0.13049	0.225278		4.212	279.766	0.10955	0.189628		4.212	201.9	0.20251	0.262761		4.212	87.7805	0.24197	0.604366
	4.2115	260	0.13	0.204044		5.2448	723	0.0564	0.0733769		4.2115	619	0.0494	0.0857052		4.212	984.575	0.043704	0.0538827		4.212	1063.18	0.038537	0.0498989		4.212	654.89	0.059942	0.0810083		4.212	235.892	0.13011	0.224898		4.212	280.369	0.10937	0.18922		4.212	202.078	0.20236	0.26253		4.212	87.9922	0.24179	0.602912
	5.2448	272	0.124	0.195042		5.2448	726	0.0561	0.0730737		5.2448	691	0.0437	0.076775		4.212	985.85	0.043654	0.053813		4.212	1063.9	0.038503	0.0498651		4.212	655.291	0.059912	0.0809587		4.212	236.275	0.12974	0.224533		4.212	280.92	0.10922	0.188849		4.212	202.283	0.20213	0.262264		4.212	88.5458	0.24116	0.599142
	5.2448	272	0.124	0.195042		5.2448	729	0.056	0.072773		5.2448	695	0.0436	0.0763331		5.245	1050.56	0.041214	0.0504983		5.245	1089.48	0.037386	0.0486944		4.212	655.556	0.059889	0.080926		4.212	237.84	0.1292	0.223056		4.212	281.229	0.10915	0.188642		4.212	202.532	0.20195	0.261941		4.212	88.628	0.24111	0.598586
	5.2448	273	0.123	0.194328		5.2448	732	0.0558	0.0724748		5.2448	700	0.0433	0.0757879		5.245	1052.92	0.041141	0.0503851		5.245	1089.87	0.037365	0.0486769		5.245	672.559	0.058158	0.0788801		5.245	254.567	0.11907	0.208399		5.245	293.283	0.1057	0.180889		4.212	202.741	0.20169	0.261671		5.245	113.875	0.20218	0.465875
	5.2448	274	0.123	0.193619		5.2448	734	0.0556	0.0722773		5.2448	704	0.0431	0.0753573		5.245	1055.54	0.041052	0.0502601		5.245	1090.38	0.037343	0.0486542		5.245	672.924	0.058125	0.0788373		5.245	254.569	0.11906	0.208397		5.245	293.604	0.10562	0.180691		4.212	202.859	0.20159	0.261519		5.245	114.558	0.20142	0.463098
	5.2448	275	0.122	0.192915		5.2448	737	0.0555	0.0719831		5.2448	706	0.043	0.0751438		5.245	1059.09	0.040925	0.0500916		5.245	1090.88	0.037317	0.0486319		5.245	673.228	0.058097	0.0788017		5.245	254.445	0.11934	0.208499		5.245	293.901	0.10549	0.180508		5.245	214.153	0.18979	0.247727		5.245	116.45	0.19973	0.455573
	5.2448	278	0.122	0.190833		5.2448	740	0.0553	0.0716912		5.2448	708	0.0429	0.0749315		5.245	1061.3	0.040846	0.0499873		5.245	1091.77	0.037282	0.0485922		5.245	673.621	0.058065	0.0787557		5.245	254.521	0.11921	0.208437		5.245	293.812	0.1055	0.180563		5.245	214.441	0.18954	0.247394		5.245	116.638	0.19997	0.454839
	5.2448	282	0.12	0.188126		5.2448	742	0.0551	0.071498		5.2448	708	0.0428	0.0749315		5.245	1062.62	0.040803	0.0499252		5.245	1092.42	0.037255	0.0485633		5.245	673.943	0.058036	0.0787181		5.245	254.715	0.11895	0.208278		5.245	294.062	0.10541	0.180409		5.245	214.565	0.18944	0.247252		5.245	117.351	0.19981	0.452076
	5.2448	282	0.121	0.188126		5.2448	745	0.055	0.0712101		5.2448	710	0.0428	0.0747205		5.245	1063.81	0.040766	0.0498694		5.245	1093.03	0.03723	0.0485362		5.245	674.349	0.057998	0.0786707		5.245	255.118	0.11882	0.207949		5.245	294.18	0.10534	0.180337		5.245	216.768	0.18591	0.244739		5.245	117.631	0.20003	0.451
	5.2448	283	0.12	0.187461		5.2448	747	0.0548	0.0710194		5.2448	711	0.0427	0.0746154		5.245	1066.98	0.040686	0.0497212		5.245	1093.76	0.037199	0.0485038		5.245	673.978	0.058053	0.078714		5.245	255.563	0.11865	0.207587		5.245	294.514	0.10521	0.180132		5.245	217.13	0.18544	0.244331		5.245	117.873	0.20013	0.450074
	5.2448	283	0.12	0.187461		6.2624	914	0.0441	0.0580432		5.2448	714	0.0426	0.0743019		5.245	1068.41	0.040637	0.0496546		5.245	1094.4	0.037169	0.0484754		5.245	675.248	0.057955	0.078566		5.245	255.831	0.1184	0.207369		5.245	294.476	0.10519	0.180156		5.245	217.355	0.1852	0.244078		5.245	117.919	0.20042	0.449898
	5.2448	284	0.12	0.186801		6.2624	918	0.0439	0.0577903		5.2448	715	0.0424	0.0741979		5.245	1069.64	0.040595	0.0495976		6.262	1095.02	0.037143	0.048448		5.245	675.979	0.057889	0.078481		5.245	256.047	0.11827	0.207194		5.245	294.626	0.1051	0.180064		5.245	217.434	0.18509	0.243989		5.245	118.027	0.20063	0.449486
	5.2448	284	0.12	0.186801		6.2624	921	0.0438	0.0576021		6.2624	777	0.0393	0.0682774		5.245	1070.76	0.040555	0.0495457		6.262	1095.54	0.037119	0.048425		5.245	676.513	0.057838	0.0784191		5.245	256.115	0.11821	0.207139		5.245	295.04	0.10498	0.179811		5.245	217.63	0.18488	0.243769		5.245	118.544	0.2004	0.447526
	6.2624	297	0.114	0.178625		6.2624	923	0.0437	0.0574773		6.2624	779	0.0392	0.0681021		6.262	1125.63	0.038823	0.0471305		6.262	1114.75	0.036417	0.0475905		5.245	677.02	0.057774	0.0783603		5.245	256.698	0.11812	0.206669		5.245	295.173	0.10492	0.17973		5.245	217.868	0.18463	0.243503		5.245	119.15	0.20003	0.44525
	6.2624	298	0.113	0.178025		6.2624	926	0.0435	0.0572911		6.2624	781	0.0391	0.0679277		6.262	1126.81	0.038781	0.0470812		6.262	1115.66	0.036386	0.0475517		5.245	677.436	0.057749	0.0783122		6.262	264.933	0.11381	0.200245		5.245	295.413	0.10483	0.179584		5.245	218.207	0.18434	0.243125		6.262	152.363	0.16258	0.348192
	6.2624	298	0.113	0.178025		6.2624	928	0.0434	0.0571676		6.2624	783	0.039	0.0677542		6.262	1128.26	0.038737	0.0470207		6.262	1117.03	0.036352	0.0474934		5.245	677.815	0.057717	0.0782684		6.262	265.083	0.11367	0.200132		6.262	300.309	0.10299	0.176656		5.245	218.455	0.18407	0.242849		6.262	152.878	0.16194	0.347019
	6.2624	299	0.113	0.17743		6.2624	932	0.0432	0.0569222		6.2624	799	0.0371	0.0663974		6.262	1129.7	0.03869	0.0469607		6.262	1117.9	0.036321	0.0474564		6.262	700.303	0.055973	0.0757551		6.262	265.649	0.1134	0.199705		6.262	300.672	0.1029	0.176443		6.262	225.013	0.17802	0.235771		6.262	153.324	0.16139	0.346009
	6.2624	299	0.113	0.17743		6.2624	936	0.043	0.056679		6.2624	801	0.037	0.0662316		6.262	1131.26	0.038639	0.046896		6.262	1118.69	0.036293	0.0474229		6.262	701.43	0.055917	0.0756334		6.262	266.008	0.1132	0.199436		6.262	301.349	0.10274	0.176047		6.262	225.143	0.17796	0.235635		6.262	154.018	0.16072	0.34445
	6.2624	300	0.113	0.176838		6.2624	945	0.0426	0.0561392		6.2624	802	0.0369	0.066149		6.262	1131.97	0.038616	0.0468665		6.262	1119.61	0.036264	0.0473839		6.262	702.236	0.055875	0.0755466		6.262	266.124	0.11301	0.199349		6.262	301.218	0.10277	0.176123		6.262	225.171	0.17795	0.235605		6.262	155.732	0.15854	0.340659
	6.2624	301	0.113	0.176251		6.2624	948	0.0425	0.0559615		6.2624	803	0.0369	0.0660667		6.262	1132.77	0.038589	0.0468334		6.262	1120.44	0.036235	0.0473488		6.262	703.133	0.055818	0.0754502		6.262	266.66	0.11283	0.198948		6.262	301.373	0.10273	0.176033		6.262	225.247	0.17791	0.235526		6.262	159.378	0.15454	0.332866
	6.2624	301	0.112	0.176251		6.2624	951	0.0423	0.055785		6.2624	804	0.0368	0.0659845		6.262	1133.36	0.038565	0.0468091		6.262	1121.13	0.03621	0.0473197		6.262	704.19	0.05575	0.0753369		6.262	266.356	0.11289	0.199175		6.262	301.551	0.10268	0.175929		6.262	225.321	0.17786	0.235449		6.262	160.266	0.15355	0.331022
	6.2624	302	0.112	0.175667		7.3109	1080	0.0372	0.0491218		6.2624	805	0.0367	0.0659025		6.262	1133.92	0.038543	0.0467859		6.262	1121.7	0.036189	0.0472956		6.262	704.98	0.055704	0.0752525		6.262	266.579	0.11299	0.199009		6.262	302.077	0.10258	0.175623		6.262	225.357	0.17785	0.235411		6.262	161.12	0.15291	0.329267
	6.2624	303	0.112	0.175088		7.3109	1080	0.0371	0.0491218		6.2624	804	0.0366	0.0659845		6.262	1135	0.038501	0.0467414		6.262	1122.3	0.036167	0.0472704		6.262	705.742	0.055658	0.0751713		6.262	266.61	0.1129	0.198985		6.262	302.185	0.10256	0.17556		6.262	225.382	0.17781	0.235385		6.262	162.335	0.15161	0.326803
	6.2624	304	0.112	0.174512		7.3109	1080	0.037	0.0491218		7.3109	877	0.0334	0.060492		7.311	1182.62	0.03688	0.0448593		6.262	1123.35	0.036133	0.0472262		6.262	706.583	0.055603	0.0750818		6.262	266.978	0.11289	0.198711		6.262	302.416	0.10253	0.175426		6.262	225.456	0.17778	0.235308		6.262	166.955	0.14852	0.317759
	7.3109	316	0.106	0.167885		7.3109	1090	0.0369	0.0486711		7.3109	878	0.0334	0.0604231		7.311	1183.61	0.036844	0.0448218		7.311	1151.12	0.035244	0.0460869		6.262	707.561	0.055552	0.074978		6.262	267.124	0.11283	0.198603		6.262	302.833	0.10248	0.175184		6.262	225.504	0.17772	0.235258		6.262	168.529	0.14759	0.314792
	7.3109	316	0.105	0.167885		7.3109	1090	0.0368	0.0486711		7.3109	879	0.0334	0.0603544		7.311	1184.4	0.036813	0.0447919		7.311	1151.6	0.035221	0.0460677		6.262	708.635	0.055496	0.0748644		7.311	272.143	0.11098	0.19494		6.262	302.825	0.1025	0.175189		6.262	225.561	0.1777	0.235198		7.311	208.09	0.12151	0.254945
	7.3109	316	0.105	0.167885		7.3109	1090	0.0367	0.0486711		7.3109	879	0.0333	0.0603544		7.311	1184.98	0.036793	0.04477		7.311	1152.4	0.035198	0.0460357		6.262	709.92	0.055425	0.0747289		7.311	272.617	0.11088	0.194601		6.262	302.86	0.10248	0.175168		6.262	225.763	0.17755	0.234988		7.311	208.142	0.12152	0.254881
	7.3109	317	0.105	0.167355		7.3109	1090	0.0366	0.0486711		7.3109	880	0.0333	0.0602858		7.311	1185.92	0.036766	0.0447345		7.311	1153.17	0.035165	0.0460049		6.262	711.339	0.055349	0.0745798		7.311	273.059	0.1107	0.194286		6.262	303.069	0.10243	0.175048		6.262	225.842	0.17747	0.234905		7.311	208.644	0.1214	0.254268
	7.3109	317	0.105	0.167355		7.3109	1100	0.0365	0.0482287		7.3109	881	0.0333	0.0602174		7.311	1186.65	0.036743	0.044707		7.311	1153.82	0.035144	0.045979		6.262	712.321	0.055292	0.074477		7.311	273.454	0.11047	0.194005		7.311	310.892	0.1001	0.170643		7.311	228.678	0.17429	0.231992		7.311	208.992	0.12133	0.253845
	7.3109	316	0.105	0.167885		7.3109	1100	0.0364	0.0482287		7.3109	882	0.0332	0.0601491		7.311	1186.85	0.036734	0.0446994		7.311	1155	0.035106	0.0459321		6.262	713.178	0.055242	0.0743875		7.311	273.586	0.11032	0.193912		7.311	311.045	0.10009	0.170559		7.311	228.721	0.17427	0.231949		7.311	208.992	0.12121	0.253845
	7.3109	318	0.105	0.166829		7.3109	1100	0.0364	0.0482287		7.3109	883	0.0332	0.060081		7.311	1187.22	0.036721	0.0446855		7.311	1156.23	0.035069	0.0458832		7.311	732.326	0.053712	0.0724425		7.311	274.062	0.11011	0.193575		7.311	311.621	0.099987	0.170244		7.311	228.826	0.17422	0.231842		7.311	209.745	0.1211	0.252933
	7.3109	319	0.105	0.166306		7.3109	1100	0.0363	0.0482287		7.3109	884	0.0332	0.060013		7.311	1187.49	0.036711	0.0446753		7.311	1156.88	0.035045	0.0458574		7.311	732.688	0.053688	0.0724067		7.311	274.53	0.10991	0.193245		7.311	311.844	0.099909	0.170122		7.311	228.84	0.17418	0.231828		7.311	209.923	0.121	0.252719
	7.3109	319	0.105	0.166306							7.3109	885	0.0331	0.0599452		7.311	1187.98	0.036695	0.0446569		7.311	1157.25	0.035027	0.0458428		7.311	733.571	0.053655	0.0723195		7.311	274.658	0.10976	0.193155		7.311	311.812	0.099918	0.170139		7.311	228.851	0.17418	0.231817		7.311	210.37	0.12091	0.252182
	7.3109	320	0.104	0.165786							7.3109	885	0.0331	0.0599452		7.311	1188.37	0.03668	0.0446423		7.311	1157.78	0.03501	0.0458218		7.311	733.892	0.053639	0.0722879		7.311	274.611	0.10964	0.193188		7.311	311.939	0.099882	0.17007		7.311	228.876	0.17418	0.231792		7.311	210.707	0.12077	0.251779
	7.3109	320	0.104	0.165786																	7.311	1158.28	0.034992	0.045802		7.311	734.019	0.053648	0.0722754		7.311	275.178	0.10939	0.19279		7.311	312.115	0.099831	0.169974		7.311	228.963	0.17414	0.231703		7.311	211.082	0.12075	0.251331
	7.3109	320	0.104	0.165786																						7.311	734.486	0.053619	0.0722295		7.311	275.407	0.10924	0.19263		7.311	312.422	0.099734	0.169807		7.311	228.987	0.1741	0.231679		7.311	211.227	0.1207	0.251159
																										7.311	734.897	0.053589	0.0721891		7.311	275.722	0.10907	0.192409		7.311	312.958	0.099585	0.169516		7.311	229.031	0.17409	0.231635		7.311	211.659	0.12053	0.250646
																										7.311	735.241	0.053554	0.0721553							7.311	312.96	0.099586	0.169515		7.311	229.052	0.17408	0.231613
																										7.311	735.534	0.053547	0.0721265												7.311	229.027	0.17408	0.231639
																										7.311	735.78	0.053533	0.0721024												7.311	229.097	0.17403	0.231568
																										7.311	735.984	0.05352	0.0720824
																										7.311	736.247	0.053507	0.0720567
																										7.311	736.474	0.053498	0.0720345

## Sheet: B.papyrifera2
	Branch-leaf					Branch-leaf					Branch-leaf					Branch-leaf					Branch-leaf					Branch-leaf					Branch-leaf					Branch-leaf					Branch-leaf					Branch-leaf
	1-3					1-4					1-5					2-3					2-4					2-5					3-3					3-4					3-5					4-3
	F (N)	Cp (pF)	Z (MΩ)	Xc (MΩ)		F (N)	Cp (pF)	Z (MΩ)	Xc (MΩ)		F (N)	Cp (pF)	Z (MΩ)	Xc (MΩ)		F (N)	Cp (pF)	Z (MΩ)	Xc (MΩ)		F (N)	Cp (pF)	Z (MΩ)	Xc (MΩ)		F (N)	Cp (pF)	Z (MΩ)	Xc (MΩ)		F (N)	Cp (pF)	Z (MΩ)	Xc (MΩ)		F (N)	Cp (pF)	Z (MΩ)	Xc (MΩ)		F (N)	Cp (pF)	Z (MΩ)	Xc (MΩ)		F (N)	Cp (pF)	Z (MΩ)	Xc (MΩ)
	1.139	9.10949	5.3665	5.82376		1.139	10.4458	4.349	5.07874		1.139	8.5379	5.9606	6.21365		1.139	9.00498	5.6217	5.89135		1.139	7.03904	7.1619	7.53676		1.139	8.85244	5.4003	5.99287		1.139	8.74138	5.0098	6.06901		1.139	8.10613	6.323	6.54462		1.139	7.79606	6.5607	6.80491		1.139	8.51322	5.854	6.23166
	1.139	9.18447	5.3326	5.77622		1.139	10.5299	4.3122	5.03818		1.139	8.56193	5.9315	6.19621		1.139	9.02686	5.5992	5.87707		1.139	7.05849	7.1222	7.51599		1.139	8.91558	5.3404	5.95043		1.139	8.74904	4.9807	6.0637		1.139	8.10041	6.3352	6.54924		1.139	7.8554	6.5154	6.75351		1.139	8.59338	5.7926	6.17353
	1.139	9.19904	5.3335	5.76707		1.139	10.5498	4.3092	5.02868		1.139	8.59622	5.899	6.17149		1.139	9.02495	5.5927	5.87832		1.139	7.08691	7.0998	7.48585		1.139	8.95782	5.3047	5.92237		1.139	8.786	4.9671	6.03819		1.139	8.06103	6.358	6.58123		1.139	7.87422	6.495	6.73737		1.139	8.60438	5.774	6.16564
	1.139	9.20391	5.3361	5.76402		1.139	10.5903	4.2892	5.00944		1.139	8.5951	5.8892	6.1723		1.139	9.03285	5.5903	5.87318		1.139	7.13085	7.0367	7.43972		1.139	8.97705	5.275	5.90968		1.139	8.83334	4.9423	6.00583		1.139	8.1579	6.2877	6.50309		1.139	7.91583	6.4584	6.70195		1.139	8.65206	5.7515	6.13166
	1.139	9.22988	5.3182	5.7478		1.139	10.5863	4.29	5.01134		1.139	8.67104	5.8472	6.11824		1.139	9.07657	5.5618	5.84489		1.139	7.10406	7.0646	7.46778		1.139	8.95605	5.2811	5.92354		1.139	8.81557	4.9384	6.01793		1.139	8.12788	6.3128	6.5271		1.139	7.90284	6.4696	6.71297		1.139	8.6089	5.7433	6.1624
	1.139	9.2319	5.3179	5.74654		1.139	10.6002	4.2872	5.00477		1.139	8.64268	5.8425	6.13832		1.139	9.12034	5.5373	5.81684		1.139	7.16053	7.0211	7.40888		1.139	9.04144	5.2145	5.8676		1.139	8.80148	4.9353	6.02757		1.139	8.09109	6.3379	6.55678		1.139	7.9093	6.4616	6.70749		1.139	8.66016	5.7181	6.12593
	1.139	9.27409	5.2928	5.7204		1.139	10.5718	4.297	5.01821		1.139	8.67206	5.8304	6.11752		1.139	9.07726	5.5551	5.84444		1.139	7.12244	7.04	7.4485		1.139	9.03927	5.2057	5.86901		1.139	8.80564	4.9365	6.02472		1.139	8.12705	6.3082	6.52777		1.139	7.91425	6.4503	6.70329		1.139	8.66478	5.7096	6.12266
	1.139	9.2404	5.3077	5.74126		1.139	10.5989	4.2882	5.00538		1.139	8.70143	5.8044	6.09687		1.139	9.08063	5.5512	5.84227		1.139	7.13671	7.0319	7.43361		1.139	9.10168	5.164	5.82876		1.139	8.76583	4.9457	6.05208		1.139	8.12604	6.3127	6.52858		1.139	7.90731	6.4524	6.70917		1.139	8.68115	5.6884	6.11112
	1.139	9.3158	5.2851	5.69479		1.139	10.5279	4.3104	5.03914		1.139	8.71635	5.7856	6.08644		1.139	9.0965	5.5411	5.83208		1.139	7.15656	7.0007	7.41299		1.139	9.09881	5.1596	5.8306		1.139	8.78902	4.9208	6.03611		1.139	8.13499	6.3013	6.5214		1.139	7.91871	6.444	6.69952		1.139	8.66068	5.6994	6.12556
	1.139	9.21649	5.3334	5.75615		1.139	10.5963	4.2827	5.00661		1.139	8.7229	5.7786	6.08187		1.139	9.12694	5.5147	5.81263		1.139	7.11486	7.0457	7.45644		1.139	9.06809	5.1727	5.85035		1.139	8.79351	4.9242	6.03303		1.139	8.19678	6.2516	6.47224		1.139	7.9311	6.4332	6.68905		1.139	8.68375	5.6886	6.10929
	1.139	9.24648	5.3144	5.73748		1.139	10.5841	4.296	5.01238		1.139	8.69706	5.7978	6.09994		1.139	9.15096	5.4995	5.79737		1.139	7.1782	6.9826	7.39064		1.139	9.09851	5.1396	5.83079		1.139	8.80242	4.9105	6.02692		1.139	8.22478	6.2375	6.45021		1.139	7.93008	6.4391	6.68991		1.139	8.69622	5.676	6.10053
	1.139	9.24207	5.3089	5.74022		2.149	13.0213	3.075	4.07421		1.139	8.67768	5.8084	6.11356		2.149	9.65816	5.0734	5.49292		1.139	7.11391	7.0274	7.45744		2.149	10.3343	4.1109	5.13354		1.139	8.85595	4.88	5.99049		2.149	8.68382	5.7819	6.10924		1.139	7.94958	6.4167	6.6735		2.149	9.50221	4.9822	5.58307
	2.149	10.6663	3.9512	4.97375		2.149	13.0578	3.069	4.06282		1.139	8.73383	5.7747	6.07426		2.149	9.67752	5.0577	5.48193		2.149	8.52579	4.8237	6.22248		2.149	10.3414	4.1131	5.13001		1.139	8.83858	4.875	6.00227		2.149	8.74022	5.7541	6.06982		2.149	8.583	5.7486	6.181		2.149	9.55137	4.9592	5.55434
	2.149	10.8106	3.931	4.90736		2.149	13.0998	3.0634	4.0498		2.149	9.55826	5.0009	5.55033		2.149	9.68746	5.0509	5.47631		2.149	8.61217	4.6806	6.16006		2.149	10.4078	4.0944	5.09729		2.149	10.4637	3.7629	5.07005		2.149	8.75526	5.7378	6.05939		2.149	8.63898	5.7092	6.14095		2.149	9.56949	4.9511	5.54382
	2.149	10.8753	3.9275	4.87817		2.149	13.0843	3.0702	4.05459		2.149	9.69692	4.928	5.47097		2.149	9.72663	5.0354	5.45426		2.149	8.70082	4.5881	6.0973		2.149	10.4108	4.0947	5.09582		2.149	10.4511	3.7656	5.07617		2.149	8.77357	5.7137	6.04674		2.149	8.64307	5.7006	6.13804		2.149	9.53853	4.9568	5.56181
	2.149	10.9131	3.9315	4.86127		2.149	13.1438	3.0624	4.03624		2.149	9.6573	4.9444	5.49341		2.149	9.74865	5.0222	5.44194		2.149	8.77134	4.4217	6.04828		2.149	10.4436	4.0757	5.07981		2.149	10.4936	3.7586	5.05561		2.149	8.74855	5.7322	6.06404		2.149	8.70399	5.6607	6.09508		2.149	9.59381	4.9225	5.52977
	2.149	10.9746	3.9174	4.83403		2.149	13.1168	3.0715	4.04455		2.149	9.73807	4.898	5.44785		2.149	9.74823	5.0158	5.44217		2.149	8.93118	4.2656	5.94004		2.149	10.3956	4.075	5.10327		2.149	10.4804	3.7508	5.06198		2.149	8.79278	5.7087	6.03353		2.149	8.6624	5.6803	6.12434		2.149	9.62924	4.9042	5.50942
	2.149	10.9886	3.9224	4.82787		2.149	13.118	3.0718	4.04418		2.149	9.77169	4.8781	5.4291		2.149	9.76821	5.0073	5.43104		2.149	9.11498	4.0785	5.82026		2.149	10.414	4.0675	5.09425		2.149	10.5083	3.743	5.04854		2.149	8.79441	5.6988	6.03241		2.149	8.69962	5.6605	6.09814		2.149	9.61858	4.9039	5.51553
	2.149	11.023	3.9349	4.8128		2.149	13.1063	3.075	4.04779		2.149	9.73176	4.8897	5.45138		2.149	9.77753	4.9944	5.42586		2.149	9.3041	3.949	5.70195		2.149	10.424	4.0822	5.08936		2.149	10.5734	3.7214	5.01745		2.149	8.74938	5.7204	6.06346		2.149	8.70665	5.6502	6.09322		2.149	9.6018	4.9099	5.52516
	2.149	11.0568	3.9355	4.79809		2.149	13.0697	3.0809	4.05912		2.149	9.80217	4.8435	5.41222		2.149	9.79218	4.9862	5.41774		2.149	9.42831	3.8471	5.62683		2.149	10.4279	4.0877	5.08746		2.149	10.5383	3.7208	5.03416		2.149	8.77082	5.7136	6.04864		2.149	8.7121	5.6485	6.08941		2.149	9.60285	4.9024	5.52456
	2.149	11.0411	3.9396	4.80491		2.149	13.0771	3.0807	4.05683		2.149	9.8095	4.8403	5.40818		2.149	9.83388	4.9623	5.39477		2.149	9.55321	3.7662	5.55327		2.149	10.4641	4.0715	5.06986		2.149	10.5542	3.7153	5.02658		2.149	8.74371	5.7292	6.06739		2.149	8.7072	5.6482	6.09283		2.149	9.62133	4.9013	5.51395
	2.149	11.0701	3.9536	4.79233		2.149	13.1123	3.0763	4.04594		2.149	9.7893	4.8442	5.41934		2.149	9.80705	4.9659	5.40953		2.149	9.55393	3.7329	5.55285		3.178	11.6582	3.3837	4.55058		3.178	11.4131	3.2903	4.6483		2.149	8.72749	5.732	6.07867		2.149	8.72666	5.6304	6.07925		2.149	9.6381	4.8886	5.50435
	2.149	11.0832	3.9477	4.78666		3.178	14.6885	2.4209	3.61177		2.149	9.81352	4.8271	5.40596		3.178	10.8706	4.0559	4.88028		2.149	9.62085	3.6869	5.51422		3.178	11.7112	3.3701	4.52998		3.178	11.4686	3.3001	4.62581		3.178	9.25333	5.291	5.73324		2.149	8.69842	5.6485	6.09898		3.178	10.0634	4.4488	5.27173
	2.149	11.1417	3.9305	4.76153		3.178	14.6946	2.4158	3.61027		2.149	9.82354	4.8163	5.40045		3.178	10.9349	4.0405	4.85158		3.178	11.409	2.7215	4.64997		3.178	11.7427	3.366	4.51783		3.178	11.4469	3.3103	4.63458		3.178	9.29392	5.2721	5.7082		3.178	9.39728	5.0529	5.64541		3.178	10.1241	4.4176	5.24012
	3.178	11.5736	3.5616	4.58384		3.178	14.7482	2.4136	3.59715		3.178	10.4382	4.3024	5.08244		3.178	10.9766	4.034	4.83315		3.178	11.8198	2.6337	4.48836		3.178	11.7356	3.3656	4.52056		3.178	11.4905	3.3024	4.61699		3.178	9.26828	5.2795	5.72399		3.178	9.38832	5.0556	5.6508		3.178	10.1831	4.3903	5.20976
	3.178	11.6464	3.5478	4.55519		3.178	14.7674	2.4097	3.59248		3.178	10.4747	4.2816	5.06473		3.178	10.9985	4.0327	4.82352		3.178	12.1273	2.5434	4.37455		3.178	11.7467	3.3667	4.51629		3.178	11.4726	3.3072	4.62419		3.178	9.26017	5.2896	5.729		3.178	9.41487	5.0457	5.63487		3.178	10.1835	4.3887	5.20956
	3.178	11.6535	3.5435	4.55241		3.178	14.7971	2.4053	3.58526		3.178	10.524	4.2635	5.041		3.178	11.0076	4.0325	4.81954		3.178	12.3363	2.4976	4.30044		3.178	11.7672	3.3618	4.50842		3.178	11.5253	3.2993	4.60305		3.178	9.25934	5.2896	5.72951		3.178	9.4144	5.0383	5.63515		3.178	10.1924	4.3799	5.20501
	3.178	11.6886	3.5303	4.53874		3.178	14.8146	2.3792	3.58103		3.178	10.5939	4.2496	5.00774		3.178	11.0411	4.0274	4.80491		3.178	12.4519	2.4587	4.26052		3.178	11.7812	3.3595	4.50307		3.178	11.5228	3.304	4.60405		3.178	9.27975	5.2803	5.71691		3.178	9.44233	5.0232	5.61848		3.178	10.2112	4.3603	5.19542
	3.178	11.7469	3.5189	4.51621		3.178	14.8635	2.3673	3.56925		3.178	10.6369	4.2323	4.9875		3.178	10.9951	4.0435	4.82502		3.178	12.5591	2.4302	4.22415		3.178	11.7625	3.3622	4.51023		3.178	11.5423	3.2949	4.59627		3.178	9.27892	5.2804	5.71742		3.178	9.44978	5.0164	5.61405		3.178	10.2149	4.3553	5.19354
	3.178	11.7463	3.5156	4.51645		3.178	14.9206	2.3617	3.55559		3.178	10.5991	4.2384	5.00529		3.178	11.024	4.0336	4.81237		3.178	12.6127	2.4032	4.2062		3.178	11.7611	3.3549	4.51076		3.178	11.5561	3.2975	4.59078		3.178	9.30815	5.253	5.69947		3.178	9.45209	5.0182	5.61268		3.178	10.137	4.3739	5.23345
	3.178	11.7625	3.5072	4.51023		3.178	14.9224	2.3625	3.55516		3.178	10.5764	4.2278	5.01603		3.178	11.0778	4.0215	4.78899		3.178	12.7371	2.3818	4.16512		3.178	11.7841	3.3583	4.50196		3.178	11.5714	3.294	4.58471		3.178	9.31925	5.2525	5.69268		3.178	9.45156	5.0151	5.61299		3.178	10.1523	4.3628	5.22557
	3.178	11.7184	3.516	4.5272		3.178	14.9021	2.3651	3.56		3.178	10.6227	4.2149	4.99417		3.178	11.0661	4.0122	4.79406		3.178	12.7551	2.3666	4.15924		3.178	11.7893	3.3538	4.49997		3.178	11.56	3.2988	4.58923		3.178	9.32598	5.2425	5.68857		3.178	9.4535	5.0015	5.61184		3.178	10.133	4.349	5.23552
	3.178	11.7623	3.5069	4.5103		3.178	14.8939	2.3646	3.56196		3.178	10.6559	4.2003	4.97861		4.212	12.2543	3.0869	4.32922		3.178	12.8017	2.3507	4.1441		4.212	13.0725	2.5515	4.05825		3.178	11.5343	3.3039	4.59946		3.178	9.35018	5.2385	5.67385		3.178	9.44139	5.0056	5.61904		3.178	10.1239	4.3449	5.24023
	3.178	11.7753	3.5024	4.50532		4.212	16.909	2.0419	3.13747		3.178	10.6381	4.2002	4.98694		4.212	12.2845	3.088	4.31857		3.178	12.8277	2.3424	4.1357		4.212	13.2006	2.4768	4.01887		3.178	11.5315	3.2999	4.60057		4.212	9.78378	4.8573	5.4224		4.212	10.2234	4.3884	5.18923		4.212	11.317	3.4894	4.68777
	3.178	11.8059	3.4831	4.49365		4.212	16.9048	2.0407	3.13825		3.178	10.7085	4.1783	4.95415		4.212	12.3011	3.08	4.31275		4.212	13.5233	2.0962	3.92297		4.212	13.4025	2.3339	3.95833		4.212	13.45	2.5906	3.94435		4.212	9.82914	4.8417	5.39737		4.212	10.2494	4.3784	5.17606		4.212	11.4055	3.4627	4.6514
	4.212	12.9341	3.0733	4.10168		4.212	16.9811	2.0327	3.12415		4.212	11.465	3.6772	4.62726		4.212	12.3376	3.0862	4.29999		4.212	13.5935	2.0773	3.90271		4.212	13.5077	2.2908	3.9275		4.212	13.501	2.5864	3.92945		4.212	9.82367	4.8402	5.40038		4.212	10.2793	4.3634	5.16101		4.212	11.4256	3.4582	4.64322
	4.212	12.9553	3.0677	4.09497		4.212	16.9392	2.0293	3.13188		4.212	11.5702	3.6461	4.58519		4.212	12.3583	3.1003	4.29278		4.212	13.5887	2.0649	3.90409		4.212	13.5314	2.2776	3.92062		4.212	13.4957	2.5893	3.93099		4.212	9.83901	4.8312	5.39196		4.212	10.3186	4.3537	5.14135		4.212	11.4631	3.4377	4.62803
	4.212	12.974	3.0615	4.08906		4.212	16.9515	2.0225	3.12961		4.212	11.616	3.6295	4.56711		4.212	12.3343	3.1156	4.30114		4.212	13.6621	2.0593	3.88312		4.212	13.5729	2.2673	3.90864		4.212	13.5009	2.5901	3.92948		4.212	9.8359	4.8366	5.39366		4.212	10.287	4.3569	5.15714		4.212	11.4712	3.4384	4.62476
	4.212	13.0083	3.0457	4.07828		4.212	17.0185	2.0163	3.11729		4.212	11.6451	3.6172	4.55569		4.212	12.3094	3.1418	4.30984		4.212	13.7011	2.0442	3.87206		4.212	13.5871	2.2675	3.90455		4.212	13.4706	2.5936	3.93832		4.212	9.86538	4.8102	5.37754		4.212	10.275	4.3569	5.16317		4.212	11.4997	3.4243	4.6133
	4.212	13.0564	2.9885	4.06326		4.212	17.0173	2.0056	3.11751		4.212	11.6658	3.619	4.54761		4.212	12.3203	3.1477	4.30603		4.212	13.6806	2.0373	3.87787		4.212	13.5939	2.2586	3.9026		4.212	13.5108	2.5847	3.9266		4.212	9.83829	4.8275	5.39235		4.212	10.3216	4.3432	5.13985		4.212	11.4851	3.423	4.61916
	4.212	17.0963	2.1224	3.1031		4.212	17.0773	1.978	3.10655		4.212	11.6632	3.6125	4.54863		4.212	12.371	3.144	4.28838		4.212	13.6656	2.0339	3.88212		4.212	13.6016	2.2527	3.90039		4.212	13.5239	2.5804	3.9228		4.212	9.81525	4.8348	5.40501		4.212	10.3024	4.3529	5.14943		4.212	11.4735	3.4171	4.62383
	4.212	18.1348	1.9166	2.9254		4.212	17.1034	1.9587	3.10181		4.212	11.7299	3.5928	4.52276		4.212	12.3727	3.1538	4.28779		4.212	13.7323	2.0238	3.86327		4.212	13.6418	2.2521	3.88889		4.212	13.5675	2.5748	3.91019		4.212	9.8171	4.832	5.40399		4.212	10.2998	4.3509	5.15073		4.212	11.4502	3.4252	4.63324
	4.212	18.5663	1.813	2.85741		4.212	17.1268	1.9546	3.09757		4.212	11.7111	3.5976	4.53002		4.212	12.3572	3.1593	4.29317		4.212	13.7032	2.0137	3.87147		4.212	13.644	2.2486	3.88827		4.212	13.5572	2.5751	3.91316		4.212	9.81671	4.8356	5.40421		4.212	10.2959	4.347	5.15268		4.212	11.4831	3.4091	4.61997
	4.212	18.65	1.7851	2.84459		4.212	17.1735	1.9511	3.08915		4.212	11.6974	3.6016	4.53533		5.245	13.3911	2.884	3.9617		4.212	13.7308	2.0048	3.86369		5.245	18.6704	1.526	2.84148		4.212	13.5258	2.577	3.92225		4.212	9.86411	4.8098	5.37824		4.212	10.323	4.3368	5.13916		5.245	12.2163	3.0307	4.34268
	4.212	19.1701	1.7059	2.76741		5.245	18.3418	1.7439	2.89238		4.212	11.6501	3.5975	4.55374		5.245	13.4823	2.8791	3.9349		4.212	13.839	1.99	3.83348		5.245	18.706	1.5153	2.83607		4.212	13.5557	2.5724	3.9136		5.245	10.1568	4.5896	5.22325		5.245	10.9989	3.9147	4.82335		5.245	12.2469	3.0167	4.33183
	5.245	19.8073	1.6015	2.67838		5.245	18.4115	1.7443	2.88143		4.212	11.6458	3.6013	4.55542		5.245	13.4835	2.8754	3.93455		5.245	14.3075	1.9052	3.70795		5.245	18.699	1.5089	2.83713		5.245	14.6302	2.2978	3.62617		5.245	10.2204	4.567	5.19075		5.245	10.9865	3.9179	4.82879		5.245	12.2958	3.0168	4.31461
	5.245	19.9409	1.5566	2.66044		5.245	18.4618	1.7407	2.87358		4.212	11.6713	3.6004	4.54547		5.245	13.5062	2.8671	3.92794		5.245	14.4011	1.8981	3.68385		5.245	18.6718	1.5106	2.84126		5.245	14.733	2.2883	3.60086		5.245	10.2135	4.5625	5.19426		5.245	10.9972	3.9131	4.82409		5.245	12.3011	3.0072	4.31275
	5.245	19.7756	1.5801	2.68268		5.245	18.4201	1.7443	2.88009		5.245	12.275	3.3519	4.32192		5.245	13.548	2.8616	3.91582		5.245	14.4319	1.893	3.67599		5.245	18.6553	1.5095	2.84378		5.245	14.8104	2.2787	3.58205		5.245	10.2553	4.5481	5.17308		5.245	11	3.9135	4.82287		5.245	12.2992	3.016	4.31341
	5.245	19.6974	1.5946	2.69333		5.245	18.4533	1.7437	2.87491		5.245	12.2473	3.3437	4.33169		5.245	13.5885	2.8503	3.90415		5.245	14.3774	1.8927	3.68992		5.245	18.6168	1.5054	2.84966		5.245	14.8299	2.2792	3.57734		5.245	10.2399	4.5534	5.18086		5.245	10.9976	3.9106	4.82392		5.245	12.3065	3.0056	4.31085
	5.245	13.5885	2.575	3.90415		5.245	18.4468	1.7352	2.87592		5.245	12.2949	3.3383	4.31492		5.245	13.583	2.8467	3.90573		5.245	14.3848	1.8928	3.68803		5.245	18.6288	1.4989	2.84782		5.245	14.8432	2.2749	3.57413		5.245	10.2235	4.5595	5.18917		5.245	10.9554	3.9228	4.8425		5.245	12.3173	3.0061	4.30707
	5.245	13.579	2.5769	3.90688		5.245	18.3961	1.7352	2.88385		5.245	12.3511	3.337	4.29529		5.245	13.5761	2.8412	3.90771		5.245	14.3722	1.8928	3.69126		5.245	18.7076	1.4917	2.83583		5.245	14.8699	2.2709	3.56771		5.245	10.2125	4.5526	5.19476		5.245	10.9903	3.9117	4.82712		5.245	12.3101	2.9981	4.30959
	5.245	13.5931	2.5737	3.90283		5.245	18.4856	1.7377	2.86988		5.245	12.3584	3.3303	4.29275		5.245	13.6367	2.8344	3.89035		5.245	14.459	1.8892	3.6691		5.245	18.7598	1.4891	2.82794		5.245	14.8448	2.2729	3.57374		5.245	10.2114	4.5614	5.19532		5.245	10.9923	3.9049	4.82624		5.245	12.2755	3.0017	4.32174
	5.245	13.605	2.5722	3.89941		5.245	18.4884	1.7403	2.86945		5.245	12.3188	3.3156	4.30655		5.245	13.626	2.8354	3.8934		5.245	14.4484	1.8871	3.67179		5.245	18.7385	1.4894	2.83115		5.245	14.8462	2.2712	3.57341		5.245	10.2059	4.5507	5.19812		5.245	10.9576	3.916	4.84153		5.245	12.2978	2.9957	4.3139
	5.245	13.6491	2.5724	3.88681		5.245	18.4715	1.7354	2.87207		5.245	12.382	3.3196	4.28457		5.245	13.6363	2.8232	3.89046		5.245	14.6468	1.7717	3.62206		5.245	18.7442	1.4886	2.83029		5.245	14.796	2.2755	3.58553		5.245	10.201	4.5605	5.20062		5.245	10.9872	3.9099	4.82848		6.262	12.5491	2.8656	4.22752
	5.245	13.6031	2.5727	3.89996		6.262	19.5019	1.6353	2.72033		5.245	12.3471	3.3306	4.29668		6.262	15.4652	2.2891	3.43038		5.245	15.3054	1.6676	3.4662		6.262	21.147	1.2652	2.5087		5.245	14.8202	2.274	3.57968		5.245	10.2205	4.5447	5.1907		5.245	11.0222	3.8911	4.81315		6.262	12.597	2.8518	4.21144
	5.245	13.5574	2.5795	3.9131		6.262	19.5706	1.6399	2.71078		5.245	12.2867	3.3292	4.3178		6.262	15.6612	2.2338	3.38745		5.245	15.9767	1.5755	3.32056		6.262	21.1535	1.2626	2.50793		6.262	15.9111	2.0466	3.33425		6.262	10.9943	3.9514	4.82537		5.245	11.0092	3.8987	4.81884		6.262	12.6386	2.8406	4.19758
	5.245	13.5466	2.5773	3.91622		6.262	19.6087	1.6373	2.70551		5.245	12.2598	3.32	4.32727		6.262	15.8286	2.1968	3.35162		6.262	21.1846	1.1937	2.50425		6.262	21.1824	1.2554	2.50451		6.262	15.9653	2.0408	3.32293		6.262	11.0205	3.9454	4.81389		6.262	11.4833	3.5951	4.61988		6.262	12.6728	2.8309	4.18625
	5.245	13.5581	2.5783	3.9129		6.262	19.6446	1.6367	2.70057		6.262	12.746	3.1546	4.16221		6.262	15.8819	2.1846	3.34038		6.262	21.3481	1.1869	2.48507		6.262	21.2077	1.2542	2.50152		6.262	16.0071	2.0355	3.31425		6.262	11.0572	3.9293	4.79792		6.262	11.4419	3.598	4.6366		6.262	12.6351	2.8201	4.19874
	5.245	13.5563	2.5768	3.91342		6.262	19.6392	1.6371	2.70131		6.262	12.8577	3.1433	4.12605		6.262	15.916	2.1766	3.33322		6.262	21.4568	1.1831	2.47248		6.262	21.3031	1.2478	2.49032		6.262	16.0355	2.0286	3.30838		6.262	11.0746	3.9268	4.79038		6.262	11.5275	3.5868	4.60217		6.262	12.6682	2.81	4.18777
	5.245	13.5445	2.5806	3.91683		6.262	19.6154	1.635	2.70459		6.262	12.8832	3.1417	4.11788		6.262	15.9765	2.1666	3.3206		6.262	21.5934	1.172	2.45684		6.262	21.2691	1.2462	2.4943		6.262	16.025	2.0272	3.31055		6.262	11.052	3.9294	4.80017		6.262	11.5183	3.5806	4.60585		6.262	12.707	2.8059	4.17498
	6.262	14.2417	2.3921	3.72508		6.262	19.6088	1.6497	2.7055		6.262	12.9105	3.1378	4.10918		6.262	16.0122	2.1575	3.31319		6.262	21.7397	1.1615	2.44031		6.262	21.2647	1.2444	2.49482		6.262	16.0434	2.0244	3.30675		6.262	11.0742	3.923	4.79055		6.262	11.5353	3.5786	4.59906		6.262	12.6976	2.7957	4.17807
	6.262	14.3245	2.3899	3.70355		6.262	19.5659	1.6519	2.71143		6.262	12.8589	3.1494	4.12567		6.262	15.997	2.1546	3.31634		6.262	21.8066	1.1581	2.43282		6.262	21.3032	1.246	2.49031		6.262	16.025	2.025	3.31055		6.262	11.1251	3.903	4.76863		6.262	11.5445	3.577	4.59539		6.262	12.6996	2.7999	4.17742
	6.262	14.2945	2.3921	3.71132		6.262	19.5971	1.6496	2.70711		6.262	12.8617	3.1529	4.12477		6.262	16.0539	2.1459	3.30459		6.262	21.8823	1.1555	2.4244		6.262	21.3518	1.2354	2.48464		6.262	15.9845	2.028	3.31894		6.262	11.0606	3.9229	4.79644		6.262	11.5482	3.5794	4.59392		6.262	12.6113	2.8015	4.20667
	6.262	14.2921	2.3899	3.71195		6.262	19.6303	1.6499	2.70253		6.262	12.764	3.1728	4.15634		6.262	16.0166	2.144	3.31228		6.262	21.9389	1.1525	2.41815		6.262	21.3323	1.2277	2.48691		6.262	15.9409	2.0297	3.32801		6.262	11.079	3.9203	4.78848		6.262	11.5564	3.5749	4.59066		6.262	12.6507	2.8112	4.19356
	6.262	14.33	2.3892	3.70213		7.311	21.0216	1.5083	2.52367		6.262	12.7997	3.1687	4.14475		6.262	16.0455	2.1405	3.30632		6.262	21.9276	1.1528	2.41939		6.262	21.3915	1.2167	2.48003		6.262	15.9637	2.025	3.32326		6.262	11.0804	3.914	4.78787		6.262	11.551	3.5715	4.59281		6.262	12.6157	2.8134	4.2052
	6.262	14.3158	2.3901	3.7058		7.311	21.148	1.5032	2.50858		6.262	12.8559	3.1564	4.12663		7.311	18.283	1.7235	2.90169		6.262	21.9784	1.1522	2.4138		6.262	21.4717	1.2202	2.47076		6.262	15.9873	2.0227	3.31835		6.262	11.1295	3.9018	4.76675		6.262	11.5931	3.567	4.57613		6.262	12.6608	2.8066	4.19022
	6.262	14.2971	2.3958	3.71065		7.311	21.1731	1.4997	2.50561		6.262	12.8044	3.1624	4.14323		7.311	18.4234	1.7126	2.87957		7.311	25.577	0.96983	2.07419		7.311	43.1957	0.070204	1.22817		7.311	18.4846	1.5947	2.87004		7.311	11.5534	3.7041	4.59185		6.262	11.5472	3.5672	4.59432		7.311	13.4608	2.4609	3.94119
	6.262	14.2979	2.393	3.71044		7.311	21.2022	1.4995	2.50217		6.262	12.7293	3.1681	4.16767		7.311	18.4916	1.7046	2.86895		7.311	25.7234	0.96611	2.06238		7.311	43.9284	0.069005	1.20768		7.311	19.3246	1.4881	2.74528		7.311	11.5558	3.7005	4.5909		6.262	11.5864	3.5647	4.57878		7.311	13.5177	2.4494	3.9246
	6.262	14.2922	2.3937	3.71192		7.311	21.2397	1.4969	2.49775		7.311	13.1211	2.9559	4.04322		7.311	18.5377	1.6985	2.86182		7.311	25.8646	0.9638	2.05112		7.311	44.7096	0.06801	1.18658		7.311	20.5812	1.3684	2.57767		7.311	11.3148	3.7478	4.68868		6.262	11.5752	3.5682	4.58321		7.311	13.5574	2.444	3.9131
	6.262	14.2962	2.3964	3.71088		7.311	21.2123	1.4962	2.50098		7.311	13.1767	2.9384	4.02616		7.311	18.6017	1.692	2.85197		7.311	26.0045	0.96031	2.04009		7.311	45.3827	0.067295	1.16898		7.311	20.7411	1.3523	2.5578		7.311	11.3928	3.7176	4.65658		7.311	12.0122	3.2439	4.41647		7.311	13.5579	2.4417	3.91296
	6.262	14.2357	2.4006	3.72665		7.311	21.2451	1.4945	2.49712		7.311	13.2291	2.8981	4.01021		7.311	18.6099	1.6871	2.85072		7.311	26.0077	0.95779	2.03984		7.311	46.022	0.066601	1.15274		7.311	21.2399	1.3131	2.49773		7.311	11.36	3.7378	4.67003		7.311	11.998	3.2482	4.4217		7.311	13.5796	2.4435	3.90671
	7.311	14.3644	2.3814	3.69326		7.311	21.2397	1.4938	2.49775		7.311	13.2169	2.8989	4.01392		7.311	18.5675	1.6845	2.85722		7.311	26.0995	0.95543	2.03266		7.311	46.6031	0.065856	1.13837		7.311	21.3885	1.3043	2.48038		7.311	11.3372	3.7402	4.67942		7.311	12.008	3.2419	4.41801		7.311	13.5606	2.441	3.91218
	7.311	14.397	2.3817	3.6849		7.311	21.1998	1.4941	2.50245		7.311	13.2632	2.8909	3.9999		7.311	18.5591	1.685	2.85852		7.311	26.0934	0.95589	2.03314		7.311	47.2116	0.065081	1.1237		7.311	21.2453	1.3227	2.49709		7.311	11.3277	3.7392	4.68334		7.311	12.0142	3.2432	4.41574		7.311	13.5564	2.4386	3.91339
	7.311	14.4286	2.3776	3.67683		7.311	21.2352	1.4935	2.49828		7.311	13.1871	2.8967	4.02299		7.311	18.6156	1.6874	2.84984		7.311	26.1075	0.95424	2.03204		7.311	47.8016	0.064326	1.10983		7.311	21.2709	1.3269	2.49409		7.311	11.3417	3.7281	4.67756		7.311	12.0301	3.2402	4.4099		7.311	13.5946	2.4299	3.9024
	7.311	14.4206	2.3779	3.67887		7.311	21.2218	1.492	2.49986		7.311	13.1893	2.8962	4.02232		7.311	18.6394	1.683	2.8462		7.311	26.2053	0.95179	2.02446		7.311	48.3117	0.063849	1.09811		7.311	21.22	1.3331	2.50007		7.311	11.3487	3.7327	4.67468		7.311	12.0508	3.2353	4.40232		7.311	13.5837	2.428	3.90553
	7.311	14.4327	2.384	3.67579							7.311	13.1558	2.8963	4.03256		7.311	18.6431	1.6809	2.84564		7.311	26.2627	0.95106	2.02003		7.311	48.7887	0.063441	1.08737		7.311	21.2334	1.336	2.49849		7.311	11.3381	3.7344	4.67905		7.311	12.0448	3.232	4.40452		7.311	13.6095	2.4249	3.89812
	7.311	14.4102	2.3843	3.68153							7.311	13.1566	2.906	4.03231							7.311	26.2577	0.94927	2.02042							7.311	21.2555	1.3376	2.4959		7.311	11.3538	3.7253	4.67258		7.311	12.0544	3.225	4.40101
	7.311	14.3768	2.3875	3.69008							7.311	13.1354	2.9039	4.03882																											7.311	12.0399	3.2329	4.40631
	7.311	14.3781	2.389	3.68975							7.311	13.1453	2.9023	4.03578																											7.311	12.0565	3.2243	4.40024
	7.311	14.3818	2.3881	3.6888																																					7.311	12.0718	3.2221	4.39467
	7.311	14.3583	2.3924	3.69483
	7.311	14.3636	2.3959	3.69347

## Sheet: Table1
		C-F			Z-F				Xc-F
	Branch-leaf	R2	x0	h	R2	y0	k1	b1	R2	p0	k2	b2	d	IXC (MΩ)		IC (pF)	IZ (MΩ)	IWHC	IWUE	IWHT	WTR	Water content (%)
The cultivated soil	1-3	0.9141	49.1134	39.6605	0.9557	0.0533	0.3321	0.2791	0.9303	0.0465	0.6548	0.2599	44.6181	0.7013	7.56474e-05	75.6474	0.3854	657.947	0.067814	29.1545	22.5676	70.0105
	1-4	0.9857	143.528	124.871	0.9811	0.033	0.1629	0.4305	0.9789	0.0464	0.2334	0.4797	140.48	0.2798	0.000189605	189.605	0.1959	2610.81	0.0538071	37.1437	70.2895	72.894
	1-5	0.9962	195.537	95.6372	0.996	0.0267	0.1034	0.3607	0.9968	0.0539	0.2129	0.4512	107.592	0.2668	0.000198844	198.844	0.1301	2803.94	0.0383717	25.8696	108.387	72.2083
	2-3	0.9293	212.97	146.364	0.937	0.0194	0.1037	0.2722	0.9616	0.0299	0.1798	0.3894	164.66	0.2097	0.000252988	252.988	0.1231	4023.92	0.0409203	31.1428	129.209	69.3586
	2-4	0.9244	562.838	94.0477	0.9023	0.0367	0.2145	1.3489	0.9932	0.0479	0.3751	1.4464	105.804	0.423	0.000125417	125.417	0.2512	1404.55	0.0753294	31.5048	44.582	66.6404
	2-5	0.9403	342.423	60.1881	0.9791	0.0554	0.1678	0.9138	0.9942	0.0755	0.3217	1.0771	67.7116	0.3972	0.000133564	133.564	0.2232	1543.59	0.0438662	29.8114	51.7786	64.3802
	3-3	0.9725	61.3652	33.4889	0.9972	0.1071	0.8573	0.8372	0.9986	0.1994	2.3925	1.1321	37.675	2.5919	2.04682e-05	20.4682	0.9644	92.6018	0.40685	19.7395	4.69119	73.6819
	3-4	0.9774	149.571	25.3178	0.9918	0.1002	0.1775	0.6949	0.9904	0.1737	0.5018	0.8431	28.4825	0.6755	7.85367e-05	78.5367	0.2777	695.999	0.0409232	21.8096	31.9125	68.551
	3-5	0.9077	103.274	19.9537	0.9789	0.1804	0.8839	1.0481	0.9716	0.238	1.2437	1.0908	22.4479	1.4817	3.58045e-05	35.8045	1.0643	214.243	0.104778	38.1067	5.62218	66.6144
	4-3	0.9407	-7.6626	26.925	0.9878	0.0791	0.64	0.343	0.9845	0.0155	1.8235	0.2776	30.2906	1.839	2.8848e-05	28.848	0.7191	154.944	0.195494	20.7446	7.46911	66.6489
	4-4	0.9643	66.0849	47.1596	0.9908	0.1028	0.599	0.739	0.9872	0.1498	1.2472	0.92	53.0545	1.397	3.79753e-05	37.9753	0.7018	234.02	0.22671	26.6511	8.78087	67.3582
	4-5	0.9347	10.5464	7.4075	0.9646	0.1291	0.8007	0.217	0.9008	0.0499	3.2422	0.2111	8.33344	3.2921	1.61148e-05	16.1148	0.9298	64.69	0.128821	14.9835	4.31741	66.4209
The moderate rocky desertification soil	1-3	0.9473	8.8766	0.8367	0.9082	2.1252	5.9428	0.5407	0.9912	3.5259	3.6152	0.4376	0.941288	7.1411	7.42904e-06	7.42904	8.068	20.2488	0.0464861	59.9375	0.337832	63.0787
	1-4	0.9855	9.2894	1.6846	0.999	1.4255	5.2721	0.535	0.997	2.2915	4.1797	0.3824	1.89518	6.4712	8.1981e-06	8.1981	6.6976	23.4731	0.0807383	54.9076	0.427501	64.4543
	1-5	0.97	8.1137	0.7495	0.997	2.5204	4.9078	0.341	0.9968	3.6512	3.5569	0.316	0.843188	7.2081	7.35999e-06	7.35999	7.4282	19.9671	0.0422288	54.6715	0.36522	65.3024
	2-3	0.9966	8.1137	0.7495	0.9968	2.5204	4.9078	0.341	0.9968	2.9532	4.8327	0.1981	0.843188	7.7859	6.81379e-06	6.81379	7.4282	17.7862	0.0474068	50.6142	0.351407	66.9504
	2-4	0.9283	2.7122	2.9051	0.9859	1.252	12.8481	0.698	0.973	0.998	8.6718	0.2699	3.26824	9.6698	5.48631e-06	5.48631	14.1001	12.8505	0.254327	77.3575	0.166118	66.4708
	2-5	0.9896	7.0181	1.7462	0.9926	1.1065	7.8284	0.4547	0.9932	2.3381	5.6112	0.3529	1.96447	7.9493	6.67374e-06	6.67374	8.9349	17.2406	0.113944	59.6292	0.289131	68.9686
	3-3	0.9374	6.3488	1.7417	0.9853	0.3966	5.7482	0.221	0.9849	0.2744	6.6427	0.1363	1.95941	6.9171	7.66962e-06	7.66962	6.1448	21.2403	0.0922497	47.1283	0.450691	66.6317
	3-4	0.9914	7.5715	0.5313	0.9944	4.3605	30.5814	0.3727	0.9936	3.1037	3.9362	0.1283	0.597712	7.0399	7.53583e-06	7.53583	34.9419	20.687	0.0288932	263.316	0.0785632	69.4275
	3-5	0.9916	7.2384	0.6849	0.9974	4.3632	35.9238	0.5373	0.9986	3.5876	4.04	0.2212	0.770512	7.6276	6.95521e-06	6.95521	40.287	18.3428	0.0420063	280.204	0.0654621	66.0712
	4-3	0.9872	7.8221	0.7965	0.9902	1.0461	5.9386	0.1998	0.991	2.976	3.9579	0.1957	0.896062	6.9339	7.65104e-06	7.65104	6.9847	21.1632	0.0423407	53.4402	0.396016	65.0863
	4-4	0.9833	7.5607	1.046	0.9736	0.3857	5.8529	0.1731	0.9884	1.927	4.8777	0.1562	1.17675	6.8047	7.79631e-06	7.79631	6.2386	21.7687	0.0540569	48.638	0.447566	65.9395
	4-5	0.987	7.4416	1.4035	0.9922	1.4551	7.068	0.365	0.9888	2.4875	4.8356	0.2905	1.57894	7.3231	7.24441e-06	7.24441	8.5231	19.4986	0.0809768	61.7448	0.315794	66.2362

## Sheet: W-A
	Branch-leaf					Branch-leaf					Branch-leaf					Branch-leaf					Branch-leaf					Branch-leaf					Branch-leaf					Branch-leaf					Branch-leaf					Branch-leaf
	1-3					1-4					1-5					2-3					2-4					2-5					3-3					3-4					3-5					4-3
	F (N)	Cp (pF)	Z (MΩ)	Xc (MΩ)		F (N)	Cp (pF)	Z (MΩ)	Xc (MΩ)		F (N)	Cp (pF)	Z (MΩ)	Xc (MΩ)		F (N)	Cp (pF)	Z (MΩ)	Xc (MΩ)		F (N)	Cp (pF)	Z (MΩ)	Xc (MΩ)		F (N)	Cp (pF)	Z (MΩ)	Xc (MΩ)		F (N)	Cp (pF)	Z (MΩ)	Xc (MΩ)		F (N)	Cp (pF)	Z (MΩ)	Xc (MΩ)		F (N)	Cp (pF)	Z (MΩ)	Xc (MΩ)		F (N)	Cp (pF)	Z (MΩ)	Xc (MΩ)
	1.139	13.668	3.8626	3.88144		1.139	16.3105	3.1079	3.2526		1.139	19.5798	2.6516	2.7095		1.139	21.885	2.3826	2.4241		1.139	24.2022	2.0583	2.19201		1.139	17.0162	3.0115	3.11771		1.139	16.4071	3.1559	3.23345		1.139	19.866	2.6249	2.67047		1.139	26.2098	1.9398	2.02411		1.139	8.30557	6.3328	6.38746
	1.139	13.7679	3.834	3.85328		1.139	16.3608	3.1015	3.2426		1.139	19.7696	2.6261	2.68349		1.139	22.0346	2.3664	2.40765		1.139	24.433	2.0395	2.17131		1.139	17.1207	2.9911	3.09868		1.139	16.5194	3.1328	3.21147		1.139	20.0634	2.5981	2.64419		1.139	26.2916	1.9355	2.01781		1.139	8.38124	6.277	6.32979
	1.139	13.8702	3.8056	3.82486		1.139	16.3926	3.0962	3.23631		1.139	19.9555	2.6016	2.65849		1.139	22.1786	2.3509	2.39201		1.139	24.6846	2.0197	2.14917		1.139	17.223	2.9722	3.08027		1.139	16.6697	3.1045	3.18251		1.139	20.1446	2.5876	2.63354		1.139	26.2502	1.9404	2.021		1.139	8.42396	6.2447	6.29769
	1.139	13.9602	3.7805	3.8002		1.139	16.4328	3.0929	3.22839		1.139	20.1196	2.5802	2.63681		1.139	22.2474	2.3437	2.38462		1.139	24.9063	2.0023	2.13004		1.139	17.3129	2.9558	3.06428		1.139	16.7974	3.078	3.15832		1.139	20.225	2.5773	2.62307		1.139	26.288	1.9387	2.01809		1.139	8.44811	6.2257	6.27969
	1.139	14.0243	3.7629	3.78283		1.139	16.4763	3.0874	3.21987		1.139	20.2335	2.5659	2.62196		1.139	22.3483	2.3328	2.37385		1.139	25.1051	1.9873	2.11318		1.139	17.3829	2.9427	3.05194		1.139	16.9856	3.0445	3.12332		1.139	20.4196	2.553	2.59807		1.139	26.3187	1.9369	2.01573		1.139	8.48784	6.1958	6.2503
	1.139	14.1109	3.7392	3.75961		1.139	16.5133	3.0828	3.21265		1.139	20.3295	2.5532	2.60958		1.139	22.4466	2.3224	2.36345		1.139	25.3068	1.9726	2.09633		1.139	17.461	2.9283	3.03829		1.139	17.0141	3.0358	3.11809		1.139	20.5758	2.5321	2.57835		1.139	26.3451	1.936	2.01372		1.139	8.54122	6.1557	6.21123
	1.139	14.1797	3.7206	3.74137		1.139	16.5541	3.0751	3.20474		1.139	20.4306	2.5405	2.59667		1.139	22.5643	2.3103	2.35113		1.139	25.5022	1.9576	2.08027		1.139	17.5419	2.9127	3.02427		1.139	17.1684	3.0059	3.09007		1.139	20.6663	2.5208	2.56705		1.139	26.373	1.9349	2.01158		1.139	8.58845	6.1222	6.17708
	1.139	14.2922	3.6839	3.71192		1.139	16.5832	3.072	3.19911		1.139	20.54	2.5268	2.58284		1.139	22.6539	2.3009	2.34183		1.139	25.6961	1.9442	2.06457		1.139	17.6085	2.9002	3.01284		1.139	17.2658	2.9884	3.07264		1.139	20.7246	2.5132	2.55983		1.139	26.4534	1.9297	2.00547		1.139	8.6227	6.0976	6.15254
	1.139	14.451	3.6372	3.67113		1.139	16.5886	3.0704	3.19807		1.139	20.6381	2.5148	2.57056		1.139	22.7429	2.2918	2.33266		1.139	25.8508	1.9336	2.05222		1.139	17.6854	2.8858	2.99974		1.139	17.3541	2.9712	3.057		1.139	20.765	2.508	2.55485		1.139	26.5236	1.926	2.00016		1.139	8.6382	6.0859	6.1415
	1.139	14.5432	3.6087	3.64786		1.139	16.6259	3.0645	3.1909		1.139	20.7265	2.504	2.5596		1.139	22.8198	2.2839	2.3248		1.139	26.0446	1.9198	2.03695		1.139	17.7473	2.875	2.98927		1.139	17.4094	2.957	3.04729		1.139	20.8309	2.5002	2.54677		1.139	26.6248	1.919	1.99256		1.139	8.65774	6.0716	6.12764
	2.149	19.3938	2.7066	2.73549		1.139	16.6663	3.0581	3.18316		1.139	20.7929	2.4956	2.55142		1.139	22.8811	2.2779	2.31857		1.139	26.1843	1.9092	2.02608		1.139	17.8174	2.8628	2.97751		1.139	17.568	2.9295	3.01978		1.139	20.9153	2.4903	2.53649		2.149	32.4229	1.5894	1.63624		1.139	8.67926	6.0554	6.11245
	2.149	19.4999	2.6922	2.7206		2.149	21.6818	2.3409	2.44682		1.139	20.8777	2.4855	2.54106		1.139	22.9953	2.2665	2.30706		1.139	26.2964	1.9019	2.01744		2.149	23.9891	2.1215	2.21148		2.149	21.4696	2.3737	2.47101		1.139	20.9812	2.4824	2.52853		2.149	32.5998	1.5809	1.62736		2.149	10.8639	4.8195	4.88329
	2.149	19.5739	2.682	2.71032		2.149	21.7901	2.3286	2.43466		1.139	20.9578	2.476	2.53135		1.139	23.0951	2.2563	2.29709		1.139	36.4462	1.3788	1.45561		2.149	24.074	2.1138	2.20369		2.149	21.4963	2.373	2.46794		2.149	28.8677	1.8059	1.83775		2.149	32.7017	1.5755	1.62229		2.149	10.9257	4.792	4.85566
	2.149	19.6751	2.6684	2.69638		2.149	21.8928	2.3176	2.42324		2.149	28.8425	1.7995	1.83935		2.149	28.1211	1.8531	1.88654		2.149	36.7386	1.3683	1.44403		2.149	24.1334	2.1084	2.19826		2.149	21.5087	2.3719	2.46651		2.149	29.0491	1.7946	1.82627		2.149	32.8397	1.569	1.61547		2.149	10.9719	4.7713	4.83522
	2.149	19.7605	2.6568	2.68473		2.149	21.9779	2.3084	2.41386		2.149	28.9827	1.7907	1.83045		2.149	28.3106	1.8412	1.87391		2.149	37.0774	1.3563	1.43083		2.149	24.1908	2.1028	2.19305		2.149	21.5272	2.3714	2.46439		2.149	29.207	1.7854	1.8164		2.149	32.921	1.5653	1.61148		2.149	11.0215	4.7487	4.81346
	2.149	19.8332	2.647	2.67488		2.149	22.0363	2.3016	2.40746		2.149	29.0795	1.7846	1.82436		2.149	28.396	1.8359	1.86827		2.149	37.2989	1.3486	1.42233		2.149	24.269	2.0953	2.18598		2.149	21.67	2.3533	2.44816		2.149	29.3395	1.7772	1.80819		2.149	32.9975	1.5618	1.60774		2.149	11.0503	4.7356	4.80091
	2.149	19.9191	2.6357	2.66335		2.149	22.1108	2.2939	2.39935		2.149	29.2146	1.7762	1.81593		2.149	28.4462	1.8327	1.86498		2.149	37.5276	1.3407	1.41367		2.149	24.3434	2.0875	2.1793		2.149	21.7627	2.3429	2.43773		2.149	29.4393	1.7714	1.80206		2.149	33.1228	1.5557	1.60166		2.149	11.1	4.7146	4.77942
	2.149	19.9721	2.6285	2.65628		2.149	22.1677	2.2887	2.39319		2.149	29.3396	1.7689	1.80819		2.149	28.4952	1.8294	1.86177		2.149	37.7366	1.3335	1.40584		2.149	24.4104	2.0805	2.17332		2.149	21.7596	2.3438	2.43807		2.149	29.5165	1.7668	1.79735		2.149	33.1939	1.5525	1.59823		2.149	11.1301	4.7012	4.76649
	2.149	20.0508	2.6182	2.64586		2.149	22.229	2.2822	2.38659		2.149	29.4418	1.7623	1.80191		2.149	28.5627	1.8253	1.85737		2.149	37.8984	1.328	1.39984		2.149	24.4524	2.077	2.16958		2.149	21.8004	2.3418	2.43351		2.149	29.6099	1.7612	1.79168		2.149	33.2589	1.549	1.59511		2.149	11.144	4.694	4.76055
	2.149	20.1094	2.6103	2.63815		2.149	22.2618	2.2788	2.38307		2.149	29.5377	1.7567	1.79606		2.149	28.6283	1.8212	1.85311		2.149	38.0952	1.3216	1.3926		2.149	24.4894	2.0735	2.16631		2.149	21.668	2.3584	2.44838		2.149	29.6866	1.7566	1.78705		2.149	33.3551	1.5442	1.59051		2.149	11.1869	4.6765	4.74229
	2.149	20.1726	2.6028	2.62988		2.149	22.2676	2.2776	2.38245		2.149	29.6445	1.7502	1.78959		2.149	28.6738	1.8183	1.85017		2.149	38.2964	1.3148	1.38529		2.149	24.541	2.0693	2.16175		2.149	21.7129	2.3523	2.44332		2.149	29.7611	1.7523	1.78258		2.149	33.4293	1.5412	1.58698		2.149	11.2133	4.6647	4.73112
	3.178	23.2907	2.2539	2.2778		2.149	22.3265	2.2715	2.37617		2.149	29.7453	1.7445	1.78353		2.149	28.6763	1.8182	1.85001		2.149	38.4434	1.3098	1.37999		2.149	24.5992	2.0642	2.15664		2.149	21.6602	2.3571	2.44926		2.149	29.8329	1.7478	1.77829		3.178	38.3182	1.3414	1.3845		2.149	11.2373	4.6552	4.72102
	3.178	23.3756	2.2455	2.26953		2.149	22.3652	2.2677	2.37206		2.149	29.8304	1.7393	1.77844		2.149	28.6945	1.817	1.84884		2.149	38.6148	1.3046	1.37387		3.178	28.1457	1.8022	1.88489		3.178	25.6362	1.9813	2.0694		2.149	29.907	1.7438	1.77388		3.178	38.4843	1.3357	1.37852		3.178	13.5471	3.8448	3.91608
	3.178	23.4379	2.2393	2.26349		3.178	26.1197	1.9444	2.03109		2.149	29.9341	1.7334	1.77228		2.149	28.7563	1.8128	1.84487		3.178	43.8807	1.1501	1.20899		3.178	28.1846	1.7999	1.88229		3.178	25.6501	1.9799	2.06828		3.178	37.2888	1.3891	1.42272		3.178	38.5914	1.3319	1.3747		3.178	13.6154	3.8237	3.89644
	3.178	23.5411	2.2297	2.25357		3.178	26.1881	1.9399	2.02579		3.178	36.2178	1.4321	1.46479		3.178	31.8372	1.6378	1.66634		3.178	44.0462	1.1459	1.20445		3.178	28.2285	1.7971	1.87936		3.178	25.7141	1.9762	2.06313		3.178	37.4917	1.3815	1.41502		3.178	38.7428	1.3264	1.36933		3.178	13.6795	3.805	3.87818
	3.178	23.6024	2.2235	2.24772		3.178	26.2279	1.9385	2.02271		3.178	36.338	1.4271	1.45995		3.178	32.0133	1.6291	1.65717		3.178	44.1982	1.142	1.20031		3.178	28.2616	1.795	1.87716		3.178	25.6674	1.9797	2.06688		3.178	37.6044	1.3775	1.41078		3.178	38.838	1.3232	1.36597		3.178	13.7318	3.7891	3.86341
	3.178	23.6736	2.217	2.24096		3.178	26.2846	1.9349	2.01835		3.178	36.4234	1.4239	1.45652		3.178	32.0781	1.6257	1.65382		3.178	44.3291	1.1386	1.19677		3.178	28.3136	1.7917	1.87371		3.178	25.6679	1.9798	2.06684		3.178	37.7117	1.3736	1.40677		3.178	38.9234	1.3199	1.36297		3.178	13.7824	3.7732	3.84922
	3.178	23.7345	2.2112	2.23521		3.178	26.3293	1.9329	2.01492		3.178	36.5069	1.4206	1.45319		3.178	32.1218	1.6235	1.65157		3.178	44.4555	1.1356	1.19336		3.178	28.3486	1.7895	1.8714		3.178	25.7061	1.9785	2.06377		3.178	37.7982	1.3706	1.40355		3.178	39.0326	1.3164	1.35916		3.178	13.8251	3.7606	3.83733
	3.178	23.799	2.205	2.22915		3.178	26.3569	1.9324	2.01281		3.178	36.6187	1.4163	1.44875		3.178	32.1967	1.6199	1.64773		3.178	44.5829	1.1325	1.18995		3.178	28.3868	1.7873	1.86888		3.178	25.6498	1.982	2.0683		3.178	37.8776	1.3678	1.4006		3.178	39.1506	1.3124	1.35506		3.178	13.8879	3.7421	3.81998
	3.178	23.8516	2.2	2.22423		3.178	26.3762	1.9331	2.01134		3.178	36.6847	1.4138	1.44615		3.178	32.229	1.6182	1.64608		3.178	44.7129	1.1293	1.18649		3.178	28.4099	1.7854	1.86736		3.178	25.6467	1.9828	2.06855		3.178	37.9349	1.3659	1.39849		3.178	39.2109	1.3101	1.35298		3.178	13.9321	3.7298	3.80786
	3.178	23.9054	2.1949	2.21923		3.178	26.3869	1.9343	2.01053		3.178	36.8199	1.4087	1.44084		3.178	32.2695	1.6163	1.64401		3.178	44.8181	1.1268	1.18371		3.178	28.4414	1.7836	1.86529		3.178	25.695	1.9783	2.06466		3.178	38.017	1.363	1.39547		3.178	39.2989	1.3073	1.34995		3.178	13.9723	3.7178	3.79691
	3.178	23.9779	2.1884	2.21252		3.178	26.4126	1.9347	2.00857		3.178	36.8668	1.4067	1.43901		3.178	32.3236	1.6133	1.64126		3.178	44.9006	1.1247	1.18153		3.178	28.4617	1.7823	1.86396		3.178	25.7116	1.9786	2.06333		3.178	38.1128	1.3597	1.39196		4.212	43.1772	1.1859	1.22869		3.178	14.0202	3.7031	3.78393
	4.212	30.6108	1.6196	1.7331		3.178	26.4265	1.9374	2.00751		3.178	36.9376	1.404	1.43625		3.178	32.3399	1.6128	1.64044		3.178	44.993	1.1224	1.17911		3.178	28.5045	1.7801	1.86116		3.178	25.7761	1.9732	2.05817		3.178	38.1656	1.3577	1.39004		4.212	43.2625	1.1835	1.22627		4.212	16.8864	3.0629	3.14167
	4.212	30.7244	1.6138	1.72669		3.178	26.4652	1.9398	2.00458		3.178	37.0073	1.4013	1.43354		3.178	32.3889	1.6103	1.63795		4.212	49.7599	1.0158	1.06615		4.212	31.2374	1.622	1.69833		4.212	29.1996	1.7558	1.81686		3.178	38.2558	1.3546	1.38676		4.212	43.3663	1.1807	1.22334		4.212	16.9738	3.0468	3.12549
	4.212	30.8094	1.6094	1.72193		4.212	29.8122	1.7427	1.77952		3.178	37.0969	1.3978	1.43008		3.178	32.3631	1.6115	1.63926		4.212	49.7465	1.0159	1.06644		4.212	31.299	1.619	1.69499		4.212	29.113	1.7618	1.82226		4.212	43.5681	1.188	1.21767		4.212	43.4279	1.1788	1.2216		4.212	17.0448	3.0339	3.11248
	4.212	30.9114	1.6038	1.71624		4.212	29.9024	1.7379	1.77416		4.212	41.9023	1.2364	1.26608		3.178	32.3762	1.6111	1.6386		4.212	49.343	1.0232	1.07516		4.212	31.3588	1.6157	1.69176		4.212	29.2266	1.7555	1.81518		4.212	43.6867	1.1847	1.21436		4.212	43.5373	1.176	1.21853		4.212	17.1094	3.0213	3.10072
	4.212	30.9909	1.5994	1.71184		4.212	29.993	1.7329	1.7688		4.212	42.0007	1.2336	1.26311		4.212	34.6569	1.5039	1.53076		4.212	48.3237	1.0471	1.09784		4.212	31.4175	1.6127	1.6886		4.212	29.1662	1.7603	1.81894		4.212	43.8557	1.18	1.20968		4.212	43.6	1.1741	1.21678		4.212	17.1735	3.0099	3.08915
	4.212	31.0922	1.5942	1.70626		4.212	30.0435	1.7299	1.76582		4.212	42.0991	1.2309	1.26016		4.212	34.862	1.4955	1.52176		4.212	48.008	1.0528	1.10506		4.212	31.4763	1.6096	1.68544		4.212	29.1742	1.7609	1.81844		4.212	44.0411	1.1751	1.20459		4.212	43.6916	1.1719	1.21423		4.212	17.2213	3.0005	3.08058
	4.212	31.4491	1.5723	1.6869		4.212	30.1026	1.7268	1.76236		4.212	42.192	1.2282	1.25738		4.212	34.9408	1.4921	1.51833		4.212	47.9321	1.0594	1.10681		4.212	31.5256	1.607	1.68281		4.212	29.2195	1.7549	1.81562		4.212	44.2099	1.1702	1.19999		4.212	43.7435	1.1701	1.21279		4.212	17.2529	2.9943	3.07493
	4.212	31.5996	1.5598	1.67887		4.212	30.181	1.7223	1.75778		4.212	42.2715	1.226	1.25502		4.212	34.9946	1.4899	1.51599		4.212	48.2137	1.0542	1.10034		4.212	31.5727	1.6045	1.6803		4.212	29.3465	1.7489	1.80776		4.212	44.2726	1.1687	1.19829		4.212	43.8079	1.1683	1.211		4.212	17.3002	2.9854	3.06653
	4.212	31.6758	1.5555	1.67483		4.212	30.2226	1.7201	1.75536		4.212	42.3376	1.224	1.25306		4.212	35.0214	1.4887	1.51483		4.212	48.284	1.0529	1.09874		4.212	31.6057	1.6028	1.67854		4.212	29.2486	1.7542	1.81381		4.212	44.3923	1.1655	1.19506		4.212	43.9025	1.1657	1.20839		4.212	17.3591	2.9755	3.05612
	4.212	31.7637	1.5508	1.67019		4.212	30.2931	1.7163	1.75127		4.212	42.4199	1.2216	1.25063		4.212	35.0573	1.4872	1.51328		4.212	48.3666	1.0514	1.09686		4.212	31.6665	1.5996	1.67532		4.212	29.2755	1.7516	1.81215		4.212	44.5501	1.1611	1.19083		5.245	47.9672	1.0595	1.106		4.212	17.3949	2.9689	3.04983
	4.212	31.8262	1.5475	1.66691		4.212	30.3297	1.7139	1.74916		4.212	42.4895	1.2197	1.24858		4.212	35.0968	1.4855	1.51158		4.212	48.4436	1.0497	1.09512		4.212	31.7044	1.5975	1.67332		4.212	29.3578	1.748	1.80707		4.212	44.674	1.1577	1.18753		5.245	48.0531	1.0577	1.10402		4.212	17.4338	2.962	3.04303
	5.245	34.5227	1.426	1.53671		4.212	30.4051	1.7099	1.74482		4.212	42.5678	1.2174	1.24628		4.212	35.1466	1.4836	1.50944		4.212	48.4961	1.0486	1.09393		5.245	34.3911	1.4704	1.54259		4.212	29.34	1.749	1.80816		4.212	44.7933	1.1545	1.18436		5.245	48.1882	1.0549	1.10092		5.245	20.3135	2.5208	2.61164
	5.245	34.6236	1.4214	1.53224		4.212	30.4556	1.707	1.74193		4.212	42.6159	1.2162	1.24488		4.212	35.1764	1.4822	1.50816		4.212	48.5542	1.0475	1.09262		5.245	34.4985	1.4656	1.53779		5.245	31.4604	1.6301	1.6863		4.212	44.8973	1.152	1.18162		5.245	48.2981	1.0526	1.09842		5.245	20.4093	2.509	2.59938
	5.245	34.7059	1.4182	1.5286		5.245	33.1182	1.5699	1.60188		4.212	42.6996	1.2138	1.24244		4.212	35.2023	1.4811	1.50705		5.245	51.429	0.99013	1.03155		5.245	34.5724	1.4622	1.53451		5.245	31.4862	1.6281	1.68491		5.245	51.0397	1.0128	1.03942		5.245	48.3923	1.0506	1.09628		5.245	20.4955	2.4983	2.58845
	5.245	34.8141	1.4135	1.52385		5.245	33.1892	1.5668	1.59846		5.245	48.0823	1.071	1.10335		4.212	35.2259	1.4802	1.50604		5.245	51.5536	0.98781	1.02906		5.245	34.6312	1.4595	1.5319		5.245	31.474	1.6303	1.68557		5.245	51.131	1.011	1.03756		5.245	48.4757	1.0488	1.09439		5.245	20.5416	2.4926	2.58264
	5.245	34.8871	1.4104	1.52066		5.245	33.2562	1.5638	1.59524		5.245	48.1891	1.0685	1.1009		4.212	35.2597	1.4789	1.50459		5.245	51.6545	0.9859	1.02705		5.245	34.7119	1.4558	1.52834		5.245	31.4921	1.6296	1.6846		5.245	51.213	1.0094	1.0359		5.245	48.569	1.0468	1.09229		5.245	20.5985	2.4855	2.5755
	5.245	34.9892	1.4057	1.51623		5.245	33.2973	1.5617	1.59327		5.245	48.3137	1.0657	1.09806		5.245	37.6582	1.3832	1.40876		5.245	51.7508	0.98415	1.02513		5.245	34.7641	1.4534	1.52604		5.245	31.4971	1.6297	1.68433		5.245	51.3027	1.0077	1.03409		5.245	48.6907	1.0442	1.08956		5.245	20.6769	2.4751	2.56574
	5.245	35.1348	1.3992	1.50994		5.245	33.3568	1.5589	1.59043		5.245	48.398	1.0638	1.09615		5.245	37.8211	1.3773	1.4027		5.245	51.8207	0.98288	1.02375		5.245	34.8161	1.4512	1.52376		5.245	31.4507	1.6319	1.68682		5.245	51.3848	1.0061	1.03244		5.245	48.7938	1.042	1.08726		5.245	20.7226	2.4685	2.56008
	5.245	35.2285	1.3955	1.50593		5.245	33.391	1.5573	1.5888		5.245	48.5181	1.0611	1.09344		5.245	37.9131	1.374	1.39929		5.245	51.9052	0.98127	1.02208		5.245	34.8789	1.4486	1.52102		5.245	31.5551	1.6253	1.68123		5.245	51.4344	1.0052	1.03144		5.245	48.881	1.0402	1.08532		5.245	20.7684	2.4625	2.55443
	5.245	35.2996	1.3933	1.50289		5.245	33.43	1.5556	1.58694		5.245	48.6159	1.0589	1.09124		5.245	37.985	1.3715	1.39664		5.245	51.9717	0.98005	1.02078		5.245	34.9303	1.4464	1.51878		5.245	31.4879	1.6312	1.68482		5.245	51.4956	1.004	1.03021		5.245	48.9958	1.0379	1.08278		5.245	20.8082	2.457	2.54955
	5.245	35.3669	1.3903	1.50003		5.245	33.4797	1.5533	1.58459		5.245	48.7076	1.0569	1.08918		5.245	38.0083	1.3707	1.39579		5.245	52.0523	0.97857	1.0192		5.245	35.0024	1.4432	1.51565		5.245	31.4534	1.6319	1.68667		5.245	51.5246	1.0034	1.02963		6.262	51.625	0.98209	1.02763		5.245	20.8882	2.4477	2.53978
	5.245	35.4381	1.3879	1.49702		5.245	33.5276	1.5511	1.58232		5.245	48.7801	1.0552	1.08756		5.245	38.0932	1.3677	1.39268		5.245	52.0935	0.97779	1.01839		5.245	35.0395	1.4416	1.51405		5.245	31.5327	1.6293	1.68243		5.245	51.6098	1.0019	1.02794		6.262	51.7056	0.9805	1.02603		5.245	20.9225	2.4433	2.53562
	6.262	38.3168	1.2779	1.38455		5.245	33.5574	1.5497	1.58092		5.245	48.8547	1.0537	1.0859		5.245	38.134	1.3661	1.39119		5.245	52.1715	0.9764	1.01687		6.262	38.1402	1.3211	1.39096		5.245	31.468	1.6324	1.68589		5.245	51.688	1.0003	1.02638		6.262	51.7751	0.97914	1.02465		6.262	23.3835	2.1831	2.26876
	6.262	38.4097	1.275	1.3812		5.245	33.6087	1.5473	1.57851		5.245	48.9421	1.0518	1.08397		5.245	38.1673	1.3652	1.38997		5.245	52.2315	0.97525	1.0157		6.262	38.2051	1.3189	1.3886		6.262	34.0155	1.5059	1.55963		5.245	51.7205	0.99969	1.02573		6.262	51.8245	0.97817	1.02368		6.262	23.4662	2.1766	2.26076
	6.262	38.5193	1.271	1.37727		6.262	35.8061	1.4521	1.48163		5.245	49.0009	1.0505	1.08266		5.245	38.2493	1.3623	1.38699		6.262	56.6476	0.89983	0.936518		6.262	38.2587	1.3168	1.38665		6.262	34.0545	1.5043	1.55784		6.262	55.2736	0.93574	0.959799		6.262	51.8736	0.97725	1.02271		6.262	23.6027	2.1634	2.24769
	6.262	38.5942	1.2684	1.3746		6.262	35.8909	1.4488	1.47813		6.262	52.7685	0.97509	1.00536		5.245	38.2644	1.3616	1.38645		6.262	56.7758	0.89784	0.934404		6.262	38.2943	1.3154	1.38536		6.262	33.9732	1.5075	1.56157		6.262	55.3847	0.93385	0.957873		6.262	51.9441	0.97583	1.02132		6.262	23.6459	2.1596	2.24358
	6.262	38.6854	1.2654	1.37136		6.262	35.9431	1.4466	1.47599		6.262	52.8751	0.97318	1.00334		5.245	38.2836	1.3611	1.38575		6.262	56.887	0.89604	0.932577		6.262	38.3466	1.3135	1.38347		6.262	34.0125	1.5065	1.55977		6.262	55.4835	0.93229	0.956168		6.262	52.0047	0.97471	1.02013		6.262	23.7402	2.1509	2.23467
	6.262	38.7723	1.2628	1.36828		6.262	35.9994	1.4445	1.47368		6.262	52.9618	0.97153	1.00169		5.245	38.3071	1.3601	1.3849		6.262	56.9931	0.89439	0.930841		6.262	38.3861	1.312	1.38205		6.262	34.094	1.5033	1.55604		6.262	55.5354	0.93137	0.955274		6.262	52.0431	0.97399	1.01938		6.262	23.7927	2.1463	2.22974
	6.262	38.8451	1.2604	1.36572		6.262	36.0303	1.4432	1.47241		6.262	53.0551	0.96991	0.999933		6.262	40.921	1.2713	1.29644		6.262	57.0715	0.89317	0.929562		6.262	38.4416	1.3101	1.38006		6.262	34.1578	1.5003	1.55313		6.262	55.5953	0.93042	0.954245		6.262	52.0927	0.97304	1.01841		6.262	23.8336	2.1423	2.22591
	6.262	38.905	1.2583	1.36362		6.262	36.0759	1.4413	1.47055		6.262	53.1518	0.96807	0.998113		6.262	41.0206	1.2683	1.29329		6.262	57.1534	0.89184	0.92823		6.262	38.4795	1.3087	1.3787		6.262	34.0553	1.5054	1.55781		6.262	55.6625	0.92928	0.953093		6.262	52.1442	0.97204	1.0174		6.262	23.8974	2.1364	2.21997
	6.262	38.9686	1.2562	1.36139		6.262	36.1222	1.4395	1.46867		6.262	53.2167	0.9669	0.996896		6.262	41.0775	1.2665	1.2915		6.262	57.247	0.89034	0.926713		6.262	38.5238	1.3071	1.37711		6.262	34.0644	1.5044	1.55739		6.262	55.7121	0.92836	0.952244		6.262	52.2082	0.97084	1.01615		6.262	23.9173	2.1351	2.21812
	6.262	39.0702	1.2526	1.35785		6.262	36.1631	1.4379	1.46701		6.262	53.2865	0.96564	0.99559		6.262	41.1467	1.2644	1.28933		6.262	57.2931	0.88965	0.925967		6.262	38.5671	1.3055	1.37556		6.262	34.1486	1.5013	1.55355		6.262	55.7566	0.92767	0.951484		7.311	54.8799	0.91602	0.966684		6.262	23.973	2.1308	2.21297
	6.262	39.1221	1.2509	1.35605		6.262	36.1889	1.4369	1.46596		6.262	53.3474	0.96455	0.994454		6.262	41.1994	1.2629	1.28768		6.262	57.3803	0.88839	0.92456		6.262	38.6069	1.304	1.37415		6.262	34.1139	1.503	1.55513		6.262	55.8599	0.92593	0.949725		7.311	54.9546	0.915	0.96537		7.311	27.8545	1.8245	1.90459
	7.311	41.6406	1.1732	1.27403		6.262	36.2297	1.4353	1.46431		6.262	53.4211	0.9632	0.993082		6.262	41.2645	1.2608	1.28565		6.262	57.4555	0.88716	0.92335		7.311	41.5106	1.2118	1.27802		6.262	34.0913	1.5033	1.55616		6.262	55.9104	0.92516	0.948867		7.311	55.0185	0.91391	0.964249		7.311	27.9616	1.817	1.8973
	7.311	41.7639	1.1696	1.27027		6.262	36.2552	1.4344	1.46328		6.262	53.4705	0.96228	0.992164		6.262	41.3188	1.2592	1.28396		6.262	57.5018	0.88638	0.922606		7.311	41.6585	1.2071	1.27349		7.311	36.5205	1.4049	1.45265		6.262	55.9616	0.92428	0.947999		7.311	55.0792	0.9132	0.963186		7.311	28.0818	1.8097	1.88918
	7.311	41.8452	1.1675	1.2678		6.262	36.3236	1.4316	1.46052		7.311	58.077	0.88578	0.913469		6.262	41.3272	1.2588	1.2837		7.311	60.6728	0.83978	0.874387		7.311	41.7978	1.2029	1.26924		7.311	36.6025	1.402	1.4494		7.311	60.1969	0.85991	0.8813		7.311	55.1482	0.91202	0.961981		7.311	28.165	1.8042	1.8836
	7.311	41.922	1.1654	1.26548		7.311	38.5397	1.3485	1.37654		7.311	58.4696	0.87869	0.907335		6.262	41.3721	1.2575	1.2823		7.311	60.7839	0.83828	0.872789		7.311	41.8775	1.2003	1.26683		7.311	36.6211	1.4015	1.44866		7.311	60.3291	0.85806	0.879369		7.311	55.162	0.91202	0.96174		7.311	28.2344	1.7998	1.87897
	7.311	41.9966	1.1632	1.26323		7.311	38.6317	1.3453	1.37326		7.311	58.6297	0.87623	0.904857		6.262	41.4232	1.2559	1.28072		7.311	60.8429	0.83746	0.871943		7.311	41.9466	1.1982	1.26474		7.311	36.6138	1.4019	1.44895		7.311	60.3677	0.85755	0.878806		7.311	55.2125	0.91119	0.960861		7.311	28.2995	1.7962	1.87465
	7.311	42.0787	1.1612	1.26077		7.311	38.7001	1.3429	1.37084		7.311	58.7478	0.87433	0.903038		7.311	44.2994	1.1709	1.19757		7.311	60.9227	0.83634	0.870801		7.311	42.0076	1.1963	1.2629		7.311	36.6276	1.4014	1.4484		7.311	60.4351	0.85659	0.877826		7.311	55.2377	0.91081	0.960422		7.311	28.3364	1.794	1.8722
	7.311	42.1492	1.1593	1.25866		7.311	38.7389	1.3416	1.36946		7.311	58.9005	0.87216	0.900697		7.311	44.4149	1.1677	1.19445		7.311	61.0094	0.8352	0.869563		7.311	42.0666	1.1945	1.26113		7.311	36.6603	1.4001	1.44711		7.311	60.5061	0.85558	0.876796		7.311	55.2914	0.90996	0.95949		7.311	28.3814	1.7912	1.86924
	7.311	42.2198	1.1574	1.25656		7.311	38.7904	1.3398	1.36765		7.311	58.9902	0.87081	0.899328		7.311	44.4596	1.1666	1.19325		7.311	61.1089	0.83383	0.868147		7.311	42.1303	1.1925	1.25922		7.311	36.6584	1.4002	1.44719		7.311	60.6188	0.85405	0.875166		7.311	55.3221	0.90949	0.958957		7.311	28.4455	1.7873	1.86502
	7.311	42.2837	1.1556	1.25466		7.311	38.8231	1.3386	1.36649		7.311	59.0924	0.8692	0.897772		7.311	44.5085	1.1652	1.19194		7.311	61.1575	0.8331	0.867457		7.311	42.1927	1.1908	1.25736		7.311	36.6413	1.401	1.44786		7.311	60.6378	0.8537	0.874892		7.311	55.4242	0.90806	0.957191		7.311	28.5031	1.7838	1.86125
	7.311	42.3485	1.1538	1.25274		7.311	38.8757	1.337	1.36464		7.311	59.1812	0.8679	0.896425		7.311	44.5611	1.164	1.19053		7.311	61.2185	0.83226	0.866593		7.311	42.243	1.1892	1.25587		7.311	36.6737	1.3997	1.44658		7.311	60.6738	0.85325	0.874373							7.311	28.5296	1.7819	1.85953
	7.311	42.4074	1.1525	1.251		7.311	38.9233	1.3352	1.36298		7.311	59.296	0.86627	0.89469		7.311	44.6453	1.1617	1.18829		7.311	61.2929	0.83124	0.865541		7.311	42.2745	1.1883	1.25493		7.311	36.653	1.4004	1.4474		7.311	60.7271	0.8525	0.873605							7.311	28.5739	1.7788	1.85664
	7.311	42.4701	1.1507	1.24915		7.311	38.9777	1.3334	1.36107							7.311	44.6966	1.1607	1.18693		7.311	61.3542	0.83038	0.864676		7.311	42.3163	1.1869	1.25369		7.311	36.6691	1.4	1.44676		7.311	60.754	0.85211	0.873219
																7.311	44.7546	1.1591	1.18539		7.311	61.412	0.82958	0.863862												7.311	60.7913	0.85158	0.872683
																7.311	44.7822	1.1584	1.18466
																7.311	44.8418	1.1569	1.18308

## Sheet: W-R
	Branch-leaf					Branch-leaf					Branch-leaf					Branch-leaf					Branch-leaf					Branch-leaf					Branch-leaf					Branch-leaf					Branch-leaf					Branch-leaf
	1-3					1-4					1-5					2-3					2-4					2-5					3-3					3-4					3-5					4-3
	F (N)	Cp (pF)	Z (MΩ)	Xc (MΩ)		F (N)	Cp (pF)	Z (MΩ)	Xc (MΩ)		F (N)	Cp (pF)	Z (MΩ)	Xc (MΩ)		F (N)	Cp (pF)	Z (MΩ)	Xc (MΩ)		F (N)	Cp (pF)	Z (MΩ)	Xc (MΩ)		F (N)	Cp (pF)	Z (MΩ)	Xc (MΩ)		F (N)	Cp (pF)	Z (MΩ)	Xc (MΩ)		F (N)	Cp (pF)	Z (MΩ)	Xc (MΩ)		F (N)	Cp (pF)	Z (MΩ)	Xc (MΩ)		F (N)	Cp (pF)	Z (MΩ)	Xc (MΩ)
	1.139	18.4281	2.6596	2.87884		1.139	21.0286	2.2076	2.52283		1.139	27.6695	1.4456	1.91733		1.139	33.5764	1.1592	1.58002		1.139	23.8267	1.6924	2.22656		1.139	24.7594	1.946	2.14268		1.139	26.86	1.8537	1.97511		1.139	15.7715	3.1378	3.36376		1.139	21.0286	2.2076	2.52283		1.139	19.1436	2.4677	2.77124
	1.139	18.5429	2.6415	2.86102		1.139	21.2844	2.1799	2.49251		1.139	28.4269	1.4063	1.86624		1.139	34.107	1.1417	1.55544		1.139	23.853	1.687	2.2241		1.139	24.8871	1.9323	2.13169		1.139	27.0289	1.8414	1.96277		1.139	15.817	3.1265	3.35408		1.139	21.2844	2.1799	2.49251		1.139	19.3849	2.4368	2.73674
	1.139	18.5977	2.634	2.85259		1.139	21.4935	2.1525	2.46826		1.139	28.9454	1.3783	1.83281		1.139	34.3987	1.1306	1.54225		1.139	23.7201	1.6892	2.23656		1.139	25.0293	1.9186	2.11958		1.139	27.1087	1.8347	1.95699		1.139	15.8979	3.1136	3.33701		1.139	21.4935	2.1525	2.46826		1.139	19.5486	2.4126	2.71383
	1.139	18.6663	2.6244	2.8421		1.139	21.6119	2.1355	2.45474		1.139	29.4656	1.3535	1.80046		1.139	34.6545	1.1206	1.53087		1.139	23.6609	1.6874	2.24216		1.139	25.1712	1.9036	2.10763		1.139	27.1672	1.8293	1.95278		1.139	15.8657	3.1189	3.34379		1.139	21.6119	2.1355	2.45474		1.139	19.653	2.3985	2.69941
	1.139	18.8075	2.6047	2.82076		1.139	21.8074	2.1132	2.43273		1.139	29.9279	1.3338	1.77264		1.139	34.8969	1.1122	1.52024		1.139	23.5867	1.6855	2.24921		1.139	25.2743	1.8927	2.09903		1.139	27.2518	1.8224	1.94672		1.139	15.889	3.1133	3.33888		1.139	21.8074	2.1132	2.43273		1.139	19.7501	2.3829	2.68614
	1.139	18.8217	2.6016	2.81864		1.139	21.9812	2.0928	2.4135		1.139	30.4165	1.3142	1.74417		1.139	35.2876	1.0979	1.5034		1.139	23.6056	1.6784	2.24741		1.139	25.396	1.8804	2.08897		1.139	27.3369	1.8158	1.94066		1.139	15.9439	3.1044	3.32739		1.139	21.9812	2.0928	2.4135		1.139	19.8672	2.366	2.67031
	1.139	18.8561	2.594	2.81349		1.139	22.132	2.0734	2.39705		1.139	30.7487	1.2995	1.72533		1.139	35.4731	1.0892	1.49554		1.139	23.5624	1.6769	2.25153		1.139	25.4629	1.8708	2.08348		1.139	27.3743	1.8114	1.938		1.139	16.0049	3.0923	3.31471		1.139	22.132	2.0734	2.39705		1.139	19.9517	2.3542	2.659
	1.139	18.9038	2.5848	2.80639		1.139	22.2033	2.064	2.38935		1.139	31.0891	1.2852	1.70643		1.139	35.6867	1.0814	1.48659		1.139	23.4906	1.6777	2.25842		1.139	25.4998	1.8629	2.08047		1.139	27.3961	1.8085	1.93646		1.139	16.034	3.0894	3.30869		1.139	22.2033	2.064	2.38935		1.139	20.0775	2.3359	2.64234
	1.139	18.9837	2.5773	2.79458		1.139	22.3137	2.0498	2.37753		1.139	31.3308	1.2751	1.69327		1.139	35.9259	1.0735	1.47669		1.139	23.3958	1.6781	2.26757		1.139	25.5298	1.8555	2.07802		1.139	27.4827	1.8018	1.93036		1.139	16.0243	3.0895	3.31069		1.139	22.3137	2.0498	2.37753		1.139	20.1918	2.3214	2.62738
	1.139	19.0278	2.5709	2.78811		1.139	22.3762	2.0385	2.37089		1.139	31.7136	1.2627	1.67283		1.139	36.165	1.0647	1.46693		1.139	23.3854	1.6703	2.26857		1.139	25.5903	1.8467	2.07311		1.139	27.564	1.7948	1.92467		1.139	16.0456	3.0821	3.3063		1.139	22.3762	2.0385	2.37089		1.139	20.2931	2.308	2.61426
	1.139	19.1526	2.5562	2.76994		1.139	22.5046	2.0254	2.35736		1.139	31.9597	1.2516	1.65995		1.139	36.3841	1.0576	1.4581		1.139	23.401	1.6676	2.26706		1.139	25.7125	1.8339	2.06326		1.139	27.6432	1.7889	1.91915		1.139	16.0471	3.0834	3.30599		1.139	22.5046	2.0254	2.35736		1.139	20.3875	2.2944	2.60216
	2.149	28.4909	1.5381	1.86205		2.149	29.3005	1.4976	1.8106		2.149	46.2327	0.84827	1.14749		2.149	47.6933	0.78726	1.11235		2.149	26.72	1.2381	1.98546		2.149	32.7371	1.3517	1.62053		1.139	27.6967	1.7789	1.91545		1.139	16.031	3.0844	3.30931		2.149	29.3005	1.4976	1.8106		2.149	28.4013	1.5592	1.86793
	2.149	28.6886	1.5263	1.84922		2.149	29.5672	1.4808	1.79427		2.149	46.5803	0.84321	1.13893		2.149	48.0912	0.7801	1.10314		2.149	26.7177	1.2432	1.98563		2.149	33.3963	1.3263	1.58854		1.139	28.021	1.7491	1.89328		1.139	16.0644	3.079	3.30243		2.149	29.5672	1.4808	1.79427		2.149	28.7506	1.5406	1.84523
	2.149	28.8551	1.5155	1.83855		2.149	29.7864	1.4659	1.78107		2.149	46.8166	0.84079	1.13318		2.149	48.3412	0.77534	1.09744		2.149	26.803	1.2467	1.97931		2.149	33.5023	1.3183	1.58352		2.149	38.8778	1.2608	1.36457		2.149	23.8712	2.0573	2.22241		2.149	29.7864	1.4659	1.78107		2.149	28.9612	1.5268	1.83181
	2.149	29.0017	1.5085	1.82926		2.149	29.98	1.4502	1.76956		2.149	46.9953	0.83706	1.12887		2.149	48.6295	0.76967	1.09093		2.149	26.8512	1.2506	1.97576		2.149	33.759	1.3063	1.57148		2.149	39.04	1.2541	1.3589		2.149	23.8768	2.0561	2.22189		2.149	29.98	1.4502	1.76956		2.149	29.1651	1.5156	1.81901
	2.149	29.1899	1.4994	1.81746		2.149	30.2208	1.4382	1.75546		2.149	47.6491	0.82504	1.11338		2.149	48.9131	0.7646	1.08461		2.149	26.8522	1.2545	1.97569		2.149	33.9965	1.2961	1.5605		2.149	39.1897	1.2481	1.35371		2.149	23.9335	2.0519	2.21662		2.149	30.2208	1.4382	1.75546		2.149	29.3347	1.5045	1.80849
	2.149	29.3432	1.4898	1.80797		2.149	30.5384	1.422	1.73721		2.149	48.2514	0.81163	1.09948		2.149	49.2128	0.76025	1.078		2.149	26.8184	1.2589	1.97818		2.149	34.2815	1.2831	1.54753		2.149	39.3119	1.2426	1.3495		2.149	24.0039	2.0466	2.21012		2.149	30.5384	1.422	1.73721		2.149	29.5588	1.4929	1.79478
	2.149	29.4727	1.4816	1.80002		2.149	30.8386	1.4058	1.7203		2.149	48.4624	0.81066	1.09469		2.149	49.5017	0.75541	1.07171		2.149	26.9543	1.2609	1.9682		2.149	34.4315	1.2752	1.54078		2.149	39.4398	1.2375	1.34513		2.149	24.0772	2.0388	2.20339		2.149	30.8386	1.4058	1.7203		2.149	29.6975	1.4857	1.7864
	2.149	29.6058	1.4771	1.79193		2.149	31.0118	1.3953	1.71069		2.149	48.8519	0.80262	1.08597		2.149	49.7409	0.75062	1.06656		2.149	27.0208	1.2628	1.96336		2.149	34.6437	1.2652	1.53135		2.149	39.5653	1.232	1.34086		2.149	24.0989	2.0362	2.20141		2.149	31.0118	1.3953	1.71069		2.149	29.9102	1.4725	1.77369
	2.149	29.7588	1.4691	1.78272		2.149	31.2917	1.3799	1.69539		2.149	49.0416	0.79901	1.08177		2.149	50.0213	0.74642	1.06058		2.149	27.0675	1.2655	1.95997		2.149	34.8729	1.2545	1.52128		2.149	39.6668	1.2278	1.33743		2.149	24.1197	2.0314	2.19951		2.149	31.2917	1.3799	1.69539		2.149	30.125	1.4616	1.76105
	2.149	29.8594	1.4634	1.77671		2.149	31.599	1.3649	1.6789		2.149	49.3622	0.79348	1.07474		2.149	50.2678	0.74201	1.05538		2.149	27.1224	1.2665	1.956		2.149	35.0277	1.2473	1.51456		2.149	39.7772	1.2231	1.33372		2.149	24.2087	2.0196	2.19142		2.149	31.599	1.3649	1.6789		2.149	30.2899	1.4526	1.75146
	2.149	29.9617	1.4574	1.77064		2.149	31.8375	1.3524	1.66632		2.149	49.3533	0.79086	1.07493		2.149	50.5148	0.73778	1.05022		3.178	34.4874	0.97093	1.53829		2.149	35.125	1.2409	1.51036		2.149	39.9052	1.2182	1.32944		2.149	24.2662	2.0132	2.18623		2.149	31.8375	1.3524	1.66632		3.178	38.4078	1.1135	1.38127
	3.178	38.8441	1.1072	1.36575		3.178	37.9448	1.1152	1.39812		3.178	57.4793	0.66699	0.922967		3.178	70.4372	0.52593	0.753175		3.178	34.6644	0.96996	1.53043		3.178	45.3169	0.93283	1.17068		2.149	39.9986	1.2143	1.32633		2.149	24.21	2.0156	2.19131		3.178	37.9448	1.1152	1.39812		3.178	38.6833	1.1061	1.37143
	3.178	39.0382	1.1013	1.35896		3.178	38.2195	1.1061	1.38807		3.178	57.7333	0.66383	0.918907		3.178	70.5989	0.52427	0.75145		3.178	34.7234	0.97203	1.52783		3.178	45.463	0.92838	1.16692		2.149	40.1278	1.209	1.32206		2.149	24.2922	2.0106	2.18389		3.178	38.2195	1.1061	1.38807		3.178	39.0251	1.0968	1.35942
	3.178	39.2509	1.0947	1.3516		3.178	38.416	1.0987	1.38097		3.178	58.1083	0.65979	0.912977		3.178	70.7714	0.52287	0.749618		3.178	34.7046	0.97391	1.52866		3.178	45.5901	0.92393	1.16366		3.178	49.8129	0.9586	1.06502		3.178	29.2169	1.6792	1.81578		3.178	38.416	1.0987	1.38097		3.178	39.2157	1.0907	1.35281
	3.178	39.3764	1.09	1.34729		3.178	38.6293	1.0915	1.37335		3.178	58.4017	0.65718	0.90839		3.178	71.014	0.52124	0.747057		3.178	34.8003	0.97393	1.52446		3.178	45.7804	0.91925	1.15883		3.178	49.9486	0.95505	1.06212		3.178	29.2301	1.6765	1.81496		3.178	38.6293	1.0915	1.37335		3.178	39.4397	1.084	1.34513
	3.178	39.5661	1.0844	1.34083		3.178	38.7896	1.0851	1.36767		3.178	58.8654	0.65214	0.901234		3.178	71.2691	0.51939	0.744383		3.178	34.8101	0.97514	1.52403		3.178	45.9237	0.91504	1.15521		3.178	50.1071	0.95092	1.05876		3.178	29.3819	1.6699	1.80559		3.178	38.7896	1.0851	1.36767		3.178	39.7139	1.0765	1.33584
	3.178	39.759	1.0793	1.33433		3.178	39.041	1.0777	1.35887		3.178	59.2111	0.64814	0.895973		3.178	71.4036	0.51797	0.742981		3.178	34.7983	0.97713	1.52454		3.178	46.0462	0.91113	1.15214		3.178	50.2346	0.94779	1.05608		3.178	29.3263	1.6705	1.80901		3.178	39.041	1.0777	1.35887		3.178	39.9693	1.069	1.32731
	3.178	39.8743	1.0739	1.33047		3.178	39.2608	1.0697	1.35126		3.178	59.4407	0.64438	0.892512		3.178	71.6528	0.51658	0.740397		3.178	34.8887	0.97664	1.52059		3.178	46.1805	0.90705	1.14879		3.178	50.3483	0.94452	1.05369		3.178	29.4604	1.6637	1.80077		3.178	39.2608	1.0697	1.35126		3.178	40.1914	1.0631	1.31997
	3.178	40.0246	1.0705	1.32547		3.178	39.3881	1.0642	1.34689		3.178	59.8127	0.6403	0.886961		3.178	72.2707	0.51203	0.734067		3.178	34.8511	0.97823	1.52223		3.178	46.3103	0.90357	1.14557		3.178	50.4341	0.94193	1.0519		3.178	29.5391	1.6587	1.79598		3.178	39.3881	1.0642	1.34689		3.178	40.3494	1.0582	1.3148
	3.178	40.1696	1.0665	1.32069		3.178	39.6979	1.0566	1.33638		3.178	59.9913	0.63821	0.88432		3.178	72.5501	0.50984	0.73124		3.178	34.921	0.97796	1.51919		3.178	46.4321	0.90015	1.14256		3.178	50.5672	0.93891	1.04913		3.178	29.687	1.6512	1.78703		3.178	39.6979	1.0566	1.33638		3.178	40.5168	1.0539	1.30937
	3.178	40.3277	1.0623	1.31551		3.178	39.8668	1.0502	1.33072		3.178	60.2076	0.63513	0.881143		3.178	72.7063	0.50864	0.729669		3.178	34.9755	0.97879	1.51682		3.178	46.5552	0.89671	1.13954		3.178	50.6825	0.9359	1.04674		3.178	29.7431	1.648	1.78366		3.178	39.8668	1.0502	1.33072		4.212	48.3023	0.87358	1.09832
	3.178	40.3745	1.0595	1.31399		3.178	40.0119	1.0445	1.32589		3.178	60.534	0.63095	0.876392		3.178	72.8924	0.50717	0.727806		3.178	34.9769	0.97921	1.51676		3.178	46.6858	0.89321	1.13635		3.178	50.7847	0.93318	1.04464		3.178	29.7402	1.6486	1.78383		3.178	40.0119	1.0445	1.32589		4.212	48.5004	0.86945	1.09384
	4.212	48.5959	0.86961	1.09169		4.212	45.9511	0.89549	1.15452		3.178	60.8431	0.62748	0.87194		3.178	73.0425	0.50602	0.72631		4.212	37.9083	0.93501	1.39947		4.212	51.6728	0.78544	1.02668		3.178	50.8905	0.93048	1.04246		3.178	29.8003	1.6434	1.78023		4.212	45.9511	0.89549	1.15452		4.212	48.6923	0.86566	1.08953
	4.212	48.8643	0.86479	1.08569		4.212	46.1649	0.89167	1.14917		4.212	67.1875	0.56429	0.789604		4.212	80.6786	0.4565	0.657566		4.212	37.9656	0.93534	1.39736		4.212	51.8871	0.78182	1.02244		3.178	51.004	0.92768	1.04014		3.178	29.8314	1.6423	1.77838		4.212	46.1649	0.89167	1.14917		4.212	48.8845	0.86203	1.08524
	4.212	49.1156	0.8601	1.08014		4.212	46.3365	0.88819	1.14492		4.212	67.5994	0.56108	0.784793		4.212	80.9263	0.4551	0.655554		4.212	38.0833	0.93386	1.39304		4.212	52.1067	0.77845	1.01813		3.178	51.1165	0.92485	1.03786		4.212	34.6433	1.4085	1.53136		4.212	46.3365	0.88819	1.14492		4.212	49.0887	0.85853	1.08073
	4.212	49.2765	0.85693	1.07661		4.212	46.4968	0.88434	1.14097		4.212	67.8604	0.55801	0.781774		4.212	81.2017	0.45368	0.65333		4.212	38.1421	0.93325	1.39089		4.212	52.2951	0.77504	1.01446		4.212	57.1061	0.81885	0.928999		4.212	34.774	1.4039	1.52561		4.212	46.4968	0.88434	1.14097		4.212	49.2488	0.85565	1.07721
	4.212	49.4535	0.85378	1.07276		4.212	46.6339	0.88123	1.13762		4.212	68.0705	0.55633	0.779361		4.212	81.4266	0.45227	0.651526		4.212	38.1877	0.93191	1.38923		4.212	52.3832	0.77287	1.01276		4.212	57.252	0.81587	0.926632		4.212	34.8304	1.4001	1.52314		4.212	46.6339	0.88123	1.13762		4.212	49.4031	0.85276	1.07385
	4.212	49.6948	0.84893	1.06755		4.212	46.7804	0.87791	1.13405		4.212	68.288	0.55469	0.776879		4.212	81.7542	0.45053	0.648915		4.212	38.2248	0.93186	1.38788		4.212	52.5109	0.77015	1.0103		4.212	57.3932	0.81323	0.924352		4.212	34.9057	1.398	1.51985		4.212	46.7804	0.87791	1.13405		4.212	49.5921	0.8497	1.06976
	4.212	49.8791	0.84479	1.0636		4.212	46.9873	0.87383	1.12906		4.212	68.5615	0.55116	0.77378		4.212	81.9553	0.44949	0.647323		4.212	38.3093	0.93156	1.38482		4.212	52.6302	0.76758	1.00801		4.212	57.5244	0.8108	0.922244		4.212	34.949	1.3952	1.51797		4.212	46.9873	0.87383	1.12906		4.212	49.7372	0.84714	1.06664
	4.212	50.0039	0.84221	1.06095		4.212	47.1933	0.86974	1.12413		4.212	68.7077	0.54984	0.772134		4.212	82.2319	0.4481	0.645145		4.212	38.2976	0.93064	1.38524		4.212	52.7452	0.76554	1.00581		4.212	57.6692	0.80814	0.919928		4.212	34.996	1.3939	1.51593		4.212	47.1933	0.86974	1.12413		4.212	49.8746	0.84472	1.0637
	4.212	50.1251	0.83964	1.05838		4.212	47.2661	0.86825	1.1224		4.212	68.8471	0.54698	0.77057		4.212	82.4203	0.44667	0.643671		4.212	38.349	0.92987	1.38339		4.212	52.8281	0.7636	1.00423		4.212	57.8038	0.80544	0.917786		4.212	35.0741	1.3902	1.51256		4.212	47.2661	0.86825	1.1224		4.212	50.024	0.84214	1.06052
	4.212	50.2836	0.83678	1.05505		4.212	47.4179	0.86515	1.11881		4.212	69.0916	0.54441	0.767843		4.212	82.4953	0.44622	0.643085		4.212	38.3778	0.92945	1.38235		4.212	52.9659	0.7608	1.00162		4.212	57.9194	0.80321	0.915954		4.212	35.0843	1.3879	1.51212		4.212	47.4179	0.86515	1.11881		5.245	66.1204	0.6811	0.802347
	4.212	50.4203	0.8333	1.05219		4.212	47.5703	0.86168	1.11522		4.212	69.2967	0.54286	0.765571		4.212	82.7387	0.44486	0.641194		4.212	38.4472	0.92854	1.37985		4.212	53.0704	0.7585	0.999644		4.212	58.0627	0.80074	0.913694		4.212	35.2073	1.3839	1.50683		4.212	47.5703	0.86168	1.11522		5.245	66.2569	0.67982	0.800694
	5.245	56.2752	0.74421	0.942716		5.245	52.9864	0.76594	1.00123		4.212	69.4949	0.54083	0.763387		4.212	82.8685	0.44423	0.640189		5.245	47.0855	0.71661	1.12671		5.245	61.9107	0.64148	0.856904		4.212	58.1751	0.79844	0.911928		4.212	35.8727	1.359	1.47888		5.245	52.9864	0.76594	1.00123		5.245	66.4662	0.67774	0.798173
	5.245	56.4316	0.74172	0.940103		5.245	53.241	0.76249	0.996441		5.245	78.0943	0.46935	0.679326		5.245	91.052	0.40612	0.582651		5.245	47.1236	0.71662	1.1258		5.245	62.0355	0.63954	0.85518		4.212	58.2883	0.79633	0.910157		4.212	36.0708	1.3497	1.47076		5.245	53.241	0.76249	0.996441		5.245	66.5795	0.67603	0.796815
	5.245	56.7104	0.73869	0.935481		5.245	53.3705	0.7596	0.994023		5.245	78.414	0.46753	0.676557		5.245	91.4445	0.40475	0.58015		5.245	47.1929	0.71641	1.12414		5.245	62.1798	0.63712	0.853195		4.212	58.4283	0.79391	0.907977		5.245	41.7936	1.1474	1.26937		5.245	53.3705	0.7596	0.994023		5.245	66.7794	0.67181	0.794429
	5.245	56.8383	0.73683	0.933376		5.245	53.573	0.75683	0.990266		5.245	78.5703	0.46609	0.675211		5.245	91.7317	0.40349	0.578334		5.245	47.292	0.71596	1.12179		5.245	62.3316	0.63493	0.851118		4.212	58.4986	0.79234	0.906885		5.245	41.8716	1.1449	1.267		5.245	53.573	0.75683	0.990266		5.245	67.057	0.66982	0.791141
	5.245	57.002	0.73462	0.930696		5.245	53.7062	0.75471	0.98781		5.245	78.8221	0.46473	0.673054		5.245	91.9859	0.40224	0.576735		5.245	47.3048	0.71513	1.12148		5.245	62.4028	0.63375	0.850147		5.245	65.0545	0.69894	0.815494		5.245	41.9834	1.141	1.26363		5.245	53.7062	0.75471	0.98781		5.245	66.9959	0.67008	0.791862
	5.245	57.1475	0.73263	0.928326		5.245	53.9315	0.75146	0.983683		5.245	79.0007	0.46263	0.671532		5.245	92.2478	0.40105	0.575098		5.245	47.3746	0.71526	1.11983		5.245	62.5045	0.63238	0.848763		5.245	65.2359	0.6965	0.813226		5.245	42.0343	1.1394	1.2621		5.245	53.9315	0.75146	0.983683		5.245	67.2529	0.66694	0.788836
	5.245	57.2864	0.73048	0.926075		5.245	54.0529	0.75034	0.981474		5.245	79.4554	0.45919	0.667689		5.245	92.4594	0.40018	0.573782		5.245	47.362	0.71548	1.12013		5.245	62.6291	0.63068	0.847075		5.245	65.3399	0.6949	0.811932		5.245	42.1345	1.1368	1.2591		5.245	54.0529	0.75034	0.981474		5.245	67.3225	0.66604	0.788021
	5.245	57.4111	0.72893	0.924064		5.245	54.1597	0.74824	0.979539		5.245	79.5891	0.45812	0.666568		5.245	92.7027	0.39902	0.572276		5.245	47.3949	0.71552	1.11935		5.245	62.7673	0.62904	0.84521		5.245	65.4779	0.69282	0.81022		5.245	42.1801	1.1345	1.25774		5.245	54.1597	0.74824	0.979539		5.245	67.4235	0.66468	0.78684
	5.245	57.5543	0.72701	0.921765		5.245	54.3261	0.74552	0.976538		5.245	79.6827	0.45785	0.665785		5.245	92.808	0.39839	0.571627		5.245	47.4182	0.71583	1.1188		5.245	62.9067	0.62726	0.843337		5.245	65.5876	0.69125	0.808865		5.245	42.2374	1.133	1.25603		5.245	54.3261	0.74552	0.976538		5.245	67.4886	0.66381	0.786081
	5.245	57.6574	0.72531	0.920116		5.245	54.517	0.74272	0.973119		5.245	80.0447	0.45541	0.662774		5.245	93.1112	0.39724	0.569765		5.245	47.492	0.71622	1.11706		5.245	63.0829	0.62502	0.840981		5.245	65.7044	0.68944	0.807427		5.245	42.2749	1.1313	1.25492		5.245	54.517	0.74272	0.973119		6.262	72.7282	0.61566	0.729449
	5.245	57.803	0.72346	0.917799		5.245	54.6418	0.74055	0.970896		5.245	80.1388	0.45476	0.661995		5.245	93.3211	0.39651	0.568484		5.245	47.4069	0.71723	1.11907		5.245	63.1851	0.62371	0.839621		5.245	65.8282	0.6878	0.805909		5.245	42.2447	1.1311	1.25581		5.245	54.6418	0.74055	0.970896		6.262	72.994	0.61367	0.726793
	6.262	74.3354	0.52841	0.713678		6.262	58.946	0.68263	0.900002		5.245	80.2413	0.45423	0.66115		6.262	99.7203	0.37255	0.532003		6.262	51.7582	0.65518	1.02499		6.262	67.8969	0.57743	0.781354		5.245	65.921	0.68635	0.804774		5.245	42.3398	1.129	1.25299		6.262	58.946	0.68263	0.900002		6.262	73.0762	0.61224	0.725975
	6.262	74.6105	0.52576	0.711046		6.262	59.1058	0.68089	0.897569		6.262	85.1041	0.42697	0.623372		6.262	99.9824	0.37139	0.530609		6.262	51.8123	0.65498	1.02392		6.262	68.0587	0.57615	0.779497		5.245	65.9589	0.68521	0.804312		5.245	42.3966	1.1262	1.25132		6.262	59.1058	0.68089	0.897569		6.262	73.1904	0.61155	0.724843
	6.262	74.7636	0.52481	0.70959		6.262	59.224	0.67888	0.895777		6.262	85.299	0.42723	0.621948		6.262	100.263	0.37039	0.529124		6.262	51.9404	0.65401	1.02139		6.262	68.2028	0.57481	0.77785		5.245	66.0033	0.6843	0.803771		6.262	45.539	1.0364	1.16497		6.262	59.224	0.67888	0.895777		6.262	73.4531	0.60898	0.72225
	6.262	75.0096	0.52356	0.707263		6.262	59.3969	0.67678	0.89317		6.262	85.4477	0.42624	0.620865		6.262	100.61	0.3693	0.527299		6.262	51.9087	0.65455	1.02202		6.262	68.3732	0.57337	0.775911		5.245	66.07	0.68315	0.802959		6.262	45.6354	1.033	1.16251		6.262	59.3969	0.67678	0.89317		6.262	73.5475	0.60815	0.721323
	6.262	75.1351	0.52283	0.706082		6.262	59.4579	0.67592	0.892254		6.262	85.5929	0.42545	0.619812		6.262	100.766	0.36842	0.526482		6.262	52.0204	0.65396	1.01982		6.262	68.5799	0.57194	0.773572		5.245	66.1913	0.68145	0.801488		6.262	45.668	1.0321	1.16168		6.262	59.4579	0.67592	0.892254		6.262	73.603	0.60757	0.720779
	6.262	75.2816	0.52202	0.704708		6.262	59.6512	0.6737	0.889362		6.262	85.8357	0.4244	0.618059		6.262	100.994	0.3675	0.525294		6.262	51.9992	0.65388	1.02024		6.262	68.7393	0.57082	0.771779		6.262	71.5026	0.61884	0.741952		6.262	45.7554	1.0298	1.15946		6.262	59.6512	0.6737	0.889362		6.262	73.7532	0.60587	0.719311
	6.262	75.4371	0.52095	0.703255		6.262	59.8205	0.67187	0.886845		6.262	85.9257	0.42376	0.617412		6.262	101.148	0.36674	0.524494		6.262	52.0111	0.65363	1.02		6.262	68.8363	0.57003	0.770691		6.262	71.7368	0.61658	0.73953		6.262	45.7842	1.0287	1.15873		6.262	59.8205	0.67187	0.886845		6.262	73.8883	0.60517	0.717996
	6.262	75.6021	0.51998	0.70172		6.262	59.9461	0.66974	0.884987		6.262	86.1429	0.42303	0.615855		6.262	101.385	0.36587	0.523268		6.262	52.0734	0.65299	1.01878		6.262	68.9512	0.56894	0.769407		6.262	71.9057	0.6149	0.737793		6.262	45.8639	1.0265	1.15672		6.262	59.9461	0.66974	0.884987		6.262	73.9871	0.60417	0.717037
	6.262	75.7151	0.51922	0.700673		6.262	60.0591	0.6681	0.883322		6.262	86.1454	0.42295	0.615837		6.262	101.58	0.36501	0.522263		6.262	52.0393	0.65328	1.01945		6.262	69.0035	0.56825	0.768824		6.262	72.0331	0.61334	0.736488		6.262	45.8825	1.0258	1.15625		6.262	60.0591	0.6681	0.883322		6.262	74.1435	0.60241	0.715525
	6.262	75.8676	0.51819	0.699265		6.262	60.2036	0.66682	0.881202		6.262	86.4284	0.42206	0.61382		6.262	101.733	0.36445	0.521478		6.262	52.1055	0.6533	1.01816		6.262	69.1548	0.56699	0.767142		6.262	72.114	0.6122	0.735662		6.262	45.9263	1.0247	1.15514		6.262	60.2036	0.66682	0.881202		7.311	79.2316	0.5618	0.669575
	6.262	76.0598	0.51705	0.697498		6.262	60.2416	0.66596	0.880646		6.262	86.5393	0.42144	0.613034		6.262	101.886	0.36372	0.520695		6.262	52.0773	0.65348	1.01871		6.262	69.2531	0.56615	0.766053		6.262	72.2294	0.61083	0.734487		6.262	45.9737	1.0233	1.15395		6.262	60.2416	0.66596	0.880646		7.311	79.5905	0.55982	0.666556
	6.262	76.1358	0.51637	0.696801		6.262	60.3813	0.66403	0.878609		6.262	86.6537	0.42097	0.612225		6.262	102.149	0.36297	0.519354		7.311	55.4601	0.60502	0.956571		7.311	76.4163	0.50795	0.694244		6.262	72.286	0.60984	0.733911		6.262	46.0077	1.022	1.1531		6.262	60.3813	0.66403	0.878609		7.311	79.6244	0.55931	0.666272
	7.311	82.9493	0.47613	0.639566		7.311	64.7144	0.61809	0.819779		7.311	93.1477	0.38927	0.569542		7.311	111.746	0.33352	0.474751		7.311	55.4528	0.6063	0.956697		7.311	76.4712	0.50733	0.693745		6.262	72.3885	0.60865	0.732872		6.262	46.076	1.0205	1.15139		7.311	64.7144	0.61809	0.819779		7.311	79.7539	0.55808	0.66519
	7.311	83.1475	0.47507	0.638041		7.311	64.9271	0.61646	0.817094		7.311	93.3916	0.38794	0.568055		7.311	112.035	0.33268	0.473526		7.311	55.3964	0.60862	0.957671		7.311	76.6358	0.50645	0.692255		6.262	72.4882	0.60743	0.731864		7.311	50.5937	0.86531	1.04858		7.311	64.9271	0.61646	0.817094		7.311	79.7119	0.55754	0.665541
	7.311	83.347	0.47422	0.636514		7.311	65.0217	0.6153	0.815905		7.311	93.781	0.38616	0.565696		7.311	112.273	0.33196	0.472523		7.311	55.3885	0.609	0.957808		7.311	76.7153	0.50602	0.691538		6.262	72.5784	0.60632	0.730955		7.311	50.7018	0.85816	1.04634		7.311	65.0217	0.6153	0.815905		7.311	80.0246	0.55627	0.66294
	7.311	83.4752	0.47343	0.635536		7.311	65.1321	0.61401	0.814522		7.311	93.9602	0.3853	0.564617		7.311	112.488	0.33147	0.471619		7.311	55.6701	0.60331	0.952963		7.311	76.8123	0.50532	0.690664		6.262	72.6593	0.6053	0.730141		7.311	50.8731	0.85877	1.04282		7.311	65.1321	0.61401	0.814522		7.311	80.1893	0.5552	0.661579
	7.311	83.6402	0.47246	0.634283		7.311	65.2958	0.61247	0.81248		7.311	94.1383	0.38451	0.563549		7.311	112.734	0.33072	0.47059		7.311	55.7012	0.60321	0.952431		7.311	76.8592	0.5048	0.690243		7.311	78.7998	0.54733	0.673244		7.311	50.8605	0.85936	1.04308		7.311	65.2958	0.61247	0.81248		7.311	80.3111	0.55433	0.660575
	7.311	83.7999	0.4721	0.633074		7.311	65.4	0.61146	0.811185		7.311	94.3339	0.38367	0.56238		7.311	112.84	0.33038	0.470148		7.311	55.6758	0.60469	0.952865		7.311	76.9508	0.50405	0.689421		7.311	78.954	0.54622	0.67193		7.311	50.8973	0.85902	1.04232		7.311	65.4	0.61146	0.811185		7.311	80.4365	0.55348	0.659545
	7.311	83.8809	0.47162	0.632462		7.311	65.5141	0.61019	0.809773		7.311	94.4605	0.38308	0.561627		7.311	113.023	0.32977	0.469387		7.311	55.6929	0.60501	0.952572		7.311	77.063	0.50343	0.688418		7.311	79.0923	0.54478	0.670755		7.311	50.9949	0.85752	1.04033		7.311	65.5141	0.61019	0.809773		7.311	80.442	0.55331	0.6595
	7.311	84.0532	0.47109	0.631166		7.311	65.6276	0.60909	0.808372		7.311	94.567	0.38245	0.560994		7.311	113.115	0.32939	0.469005		7.311	55.747	0.6051	0.951648		7.311	77.1283	0.50302	0.687835		7.311	79.1566	0.54394	0.67021		7.311	51.091	0.85977	1.03837		7.311	65.6276	0.60909	0.808372		7.311	80.6302	0.55178	0.657961
	7.311	84.1401	0.4707	0.630514		7.311	65.7207	0.608	0.807227		7.311	94.6706	0.38183	0.56038		7.311	113.308	0.32888	0.468206		7.311	55.7904	0.60517	0.950908		7.311	77.2206	0.50223	0.687013		7.311	79.2622	0.54272	0.669317		7.311	51.1635	0.86124	1.0369		7.311	65.7207	0.608	0.807227
	7.311	84.2698	0.46996	0.629544		7.311	65.8026	0.60702	0.806222							7.311	113.569	0.32823	0.46713		7.311	55.8532	0.60453	0.949839		7.311	77.3053	0.50162	0.68626		7.311	79.3731	0.54191	0.668382		7.311	51.2243	0.8611	1.03567		7.311	65.8026	0.60702	0.806222
																7.311	113.643	0.32802	0.466826							7.311	77.3886	0.50107	0.685521		7.311	79.433	0.54117	0.667878		7.311	51.2594	0.86095	1.03496
																															7.311	79.5643	0.54019	0.666775
																															7.311	79.5878	0.53962	0.666579
																															7.311	79.6858	0.53873	0.665759

## Sheet: W-G
	Branch-leaf					Branch-leaf					Branch-leaf					Branch-leaf					Branch-leaf					Branch-leaf					Branch-leaf					Branch-leaf					Branch-leaf					Branch-leaf
	1-3					1-4					1-5					2-3					2-4					2-5					3-3					3-4					3-5					4-3
	F (N)	Cp (pF)	Z (MΩ)	Xc (MΩ)		F (N)	Cp (pF)	Z (MΩ)	Xc (MΩ)		F (N)	Cp (pF)	Z (MΩ)	Xc (MΩ)		F (N)	Cp (pF)	Z (MΩ)	Xc (MΩ)		F (N)	Cp (pF)	Z (MΩ)	Xc (MΩ)		F (N)	Cp (pF)	Z (MΩ)	Xc (MΩ)		F (N)	Cp (pF)	Z (MΩ)	Xc (MΩ)		F (N)	Cp (pF)	Z (MΩ)	Xc (MΩ)		F (N)	Cp (pF)	Z (MΩ)	Xc (MΩ)		F (N)	Cp (pF)	Z (MΩ)	Xc (MΩ)
	1.139	12.5067	4.2307	4.24185		1.139	15.2338	3.4627	3.48249		1.139	17.9557	2.8967	2.95458		1.139	16.8476	3.0899	3.14891		1.139	15.8496	3.3147	3.34718		1.139	16.0707	3.278	3.30113		1.139	14.3196	3.6752	3.70482		1.139	10.8212	4.8876	4.90255		1.139	13.5915	3.7824	3.90329		1.139	14.3001	3.6987	3.70987
	1.139	12.6058	4.1967	4.2085		1.139	15.3091	3.4456	3.46536		1.139	18.1354	2.8675	2.9253		1.139	16.929	3.0757	3.13377		1.139	15.9195	3.3009	3.33249		1.139	16.1466	3.2633	3.28562		1.139	14.436	3.6454	3.67495		1.139	10.8761	4.863	4.87781		1.139	13.6664	3.7619	3.88189		1.139	14.4087	3.6711	3.68191
	1.139	12.6032	4.1989	4.20937		1.139	15.3669	3.4326	3.45232		1.139	18.2055	2.8568	2.91404		1.139	16.9515	3.0714	3.12961		1.139	15.9846	3.2878	3.31891		1.139	16.188	3.2552	3.27721		1.139	14.4607	3.6403	3.66867		1.139	10.9201	4.8435	4.85815		1.139	13.685	3.7575	3.87662		1.139	14.4571	3.6593	3.66958
	1.139	12.7006	4.1649	4.17709		1.139	15.3948	3.4251	3.44607		1.139	18.2423	2.851	2.90816		1.139	16.966	3.0682	3.12693		1.139	16.0371	3.2776	3.30805		1.139	16.2028	3.2526	3.27422		1.139	14.5189	3.6255	3.65396		1.139	10.9377	4.8359	4.85034		1.139	13.6964	3.7554	3.87339		1.139	14.5218	3.6428	3.65323
	1.139	12.6999	4.1673	4.17732		1.139	15.4377	3.4163	3.43649		1.139	18.2763	2.8457	2.90275		1.139	17.0193	3.0594	3.11714		1.139	16.0729	3.2703	3.30068		1.139	16.2436	3.2444	3.266		1.139	14.52	3.6247	3.65369		1.139	10.9593	4.8262	4.84078		1.139	13.7017	3.755	3.87189		1.139	14.5549	3.6343	3.64493
	1.139	12.7356	4.1547	4.16561		1.139	15.4291	3.4186	3.43841		1.139	18.3164	2.8397	2.89639		1.139	17.0505	3.054	3.11144		1.139	16.1182	3.2613	3.2914		1.139	16.2543	3.2423	3.26385		1.139	14.5763	3.6107	3.63957		1.139	10.9675	4.8229	4.83716		1.139	13.7187	3.7504	3.8671		1.139	14.5937	3.6246	3.63523
	1.139	12.8114	4.1309	4.14096		1.139	15.4821	3.4061	3.42664		1.139	18.3266	2.8378	2.89478		1.139	17.0869	3.0471	3.10481		1.139	16.1409	3.2571	3.28678		1.139	16.3095	3.2312	3.2528		1.139	14.5891	3.6082	3.63638		1.139	10.9933	4.8111	4.82581		1.139	13.7332	3.7468	3.86301		1.139	14.619	3.6186	3.62894
	1.139	12.7993	4.1333	4.14488		1.139	15.4854	3.4065	3.42591		1.139	18.3572	2.8325	2.88996		1.139	17.1033	3.0446	3.10183		1.139	16.1343	3.2583	3.28812		1.139	16.3192	3.229	3.25087		1.139	14.6636	3.5891	3.61791		1.139	10.9789	4.8177	4.83213		1.139	13.7527	3.7424	3.85754		1.139	14.6514	3.6105	3.62092
	1.139	12.8163	4.1267	4.13938		1.139	15.5483	3.3919	3.41205		1.139	18.63	2.7873	2.84764		1.139	17.1359	3.0393	3.09593		1.139	16.1838	3.2485	3.27806		1.139	16.3798	3.2167	3.23884		1.139	14.6722	3.5876	3.61579		1.139	10.9809	4.8163	4.83125		1.139	13.7474	3.7446	3.85902		1.139	14.6405	3.6133	3.62361
	1.139	12.8918	4.1037	4.11514		1.139	15.5327	3.3967	3.41547		1.139	18.807	2.7526	2.82084		1.139	17.1296	3.04	3.09707		1.139	16.1876	3.2478	3.27729		1.139	16.3719	3.2182	3.2404		1.139	14.7244	3.5745	3.60297		1.139	11.012	4.8029	4.81761		1.139	13.7273	3.7508	3.86467		1.139	14.7098	3.5963	3.60654
	2.149	17.2317	3.0674	3.07872		1.139	15.5656	3.389	3.40825		1.139	18.8608	2.7456	2.81279		1.139	17.1646	3.0344	3.09075		1.139	16.1754	3.2499	3.27977		1.139	16.3916	3.2148	3.23651		1.139	14.7465	3.5694	3.59757		1.139	11.019	4.8002	4.81455		1.139	13.7446	3.7468	3.85981		1.139	14.7208	3.5933	3.60385
	2.149	17.2474	3.0633	3.07591		2.149	18.2055	2.9011	2.91404		2.149	23.6516	2.2084	2.24304		1.139	17.1493	3.0391	3.09351		1.139	16.2134	3.243	3.27208		1.139	16.3631	3.2198	3.24214		1.139	14.7904	3.5592	3.58689		2.149	14.8014	3.5723	3.58422		2.149	17.1682	3.0647	3.0901		2.149	20.2263	2.5901	2.6229
	2.149	17.2701	3.0611	3.07187		2.149	18.2995	2.8864	2.89907		2.149	23.7119	2.2028	2.23734		1.139	17.1066	3.0471	3.10123		2.149	19.1679	2.7474	2.76773		2.149	19.3574	2.7255	2.74063		2.149	20.9041	2.5204	2.53785		2.149	14.8923	3.5507	3.56235		2.149	17.2691	3.0467	3.07205		2.149	20.3354	2.5762	2.60883
	2.149	17.3062	3.0537	3.06546		2.149	18.3415	2.8795	2.89243		2.149	23.7414	2.1998	2.23456		2.149	20.372	2.566	2.60414		2.149	19.2684	2.7333	2.75329		2.149	19.4411	2.7142	2.72883		2.149	20.9881	2.5103	2.5277		2.149	14.931	3.5416	3.55311		2.149	17.3273	3.0366	3.06173		2.149	20.4243	2.5647	2.59747
	2.149	17.3729	3.0419	3.05369		2.149	18.3968	2.8709	2.88374		2.149	23.7814	2.1962	2.2308		2.149	20.4681	2.5543	2.59191		2.149	19.3418	2.723	2.74284		2.149	19.497	2.7067	2.72101		2.149	21.0423	2.5041	2.52118		2.149	14.9756	3.5311	3.54253		2.149	17.355	3.0317	3.05684		2.149	20.4794	2.5581	2.59048
	2.149	17.3645	3.0432	3.05517		2.149	18.4183	2.8679	2.88037		2.149	23.8228	2.1924	2.22692		2.149	20.5561	2.5435	2.58082		2.149	19.3796	2.7177	2.73749		2.149	19.5267	2.7024	2.71687		2.149	21.0634	2.5016	2.51866		2.149	14.9943	3.5269	3.53811		2.149	17.3826	3.0271	3.05199		2.149	20.5391	2.55	2.58295
	2.149	17.4391	3.0305	3.0421		2.149	18.4671	2.8602	2.87276		2.149	23.8331	2.1915	2.22596		2.149	20.6197	2.5359	2.57286		2.149	19.4174	2.7128	2.73216		2.149	19.548	2.6995	2.71391		2.149	21.0981	2.4974	2.51452		2.149	15.0319	3.5184	3.52926		2.149	17.4153	3.0215	3.04626		2.149	20.6044	2.5416	2.57477
	2.149	17.5053	3.019	3.0306		2.149	18.4844	2.8575	2.87007		2.149	23.8662	2.1885	2.22287		2.149	20.6462	2.5329	2.56955		2.149	19.4561	2.7076	2.72673		2.149	19.5872	2.6939	2.70848		2.149	21.1443	2.4921	2.50902		2.149	15.0344	3.5176	3.52868		2.149	17.4439	3.0167	3.04127		2.149	20.606	2.5415	2.57457
	2.149	17.512	3.0183	3.02944		2.149	18.5348	2.8501	2.86227		2.149	23.9175	2.1839	2.2181		2.149	20.6867	2.528	2.56452		2.149	19.4957	2.7024	2.72119		2.149	19.6082	2.6917	2.70558		2.149	21.1691	2.4891	2.50608		2.149	15.0605	3.5112	3.52256		2.149	17.4463	3.0164	3.04085		2.149	20.6805	2.5324	2.56529
	2.149	17.5315	3.0146	3.02607		2.149	18.5874	2.842	2.85417		2.149	23.9766	2.1786	2.21264		2.149	20.7123	2.525	2.56135		2.149	19.5042	2.7011	2.72001		2.149	19.595	2.6927	2.7074		2.149	21.1734	2.4887	2.50557		2.149	15.0929	3.5038	3.515		2.149	17.4968	3.008	3.03207		2.149	20.7086	2.5294	2.56181
	2.149	17.5409	3.0129	3.02445		2.149	18.6237	2.8368	2.8486		2.149	23.9657	2.1794	2.21364		2.149	20.7662	2.5184	2.55471		2.149	19.5301	2.6974	2.7164		2.149	19.5782	2.6951	2.70972		2.149	21.231	2.4821	2.49878		2.149	15.1131	3.4995	3.5103		2.149	17.5179	3.0043	3.02842		2.149	20.7661	2.5224	2.55472
	3.178	19.1405	2.7601	2.77169		2.149	18.6288	2.836	2.84782		2.149	24.002	2.1764	2.2103		2.149	20.8009	2.5146	2.55044		2.149	19.4916	2.703	2.72176		2.149	19.5952	2.6929	2.70737		2.149	21.2784	2.4764	2.49321		2.149	15.1375	3.4934	3.50464		3.178	19.7261	2.6715	2.68941		2.149	20.793	2.5194	2.55141
	3.178	19.2453	2.7451	2.7566		3.178	26.3489	1.967	2.01342		3.178	29.0622	1.7889	1.82545		2.149	20.8099	2.5137	2.54934		2.149	19.5317	2.6974	2.71618		2.149	19.6055	2.6914	2.70595		2.149	21.2857	2.4757	2.49236		3.178	18.3073	2.8882	2.89783		3.178	19.8365	2.6568	2.67444		3.178	27.8522	1.8606	1.90475
	3.178	19.2852	2.7396	2.75089		3.178	26.4563	1.9592	2.00525		3.178	29.1149	1.7855	1.82214		2.149	20.8562	2.5079	2.54368		2.149	19.5658	2.6928	2.71144		3.178	21.4351	2.4622	2.47498		3.178	23.2941	2.2627	2.27747		3.178	18.3831	2.8764	2.88589		3.178	19.8804	2.651	2.66853		3.178	27.9741	1.8522	1.89645
	3.178	19.2955	2.7379	2.74942		3.178	26.5393	1.9529	1.99898		3.178	29.1715	1.7821	1.81861		3.178	24.2227	2.1613	2.19016		2.149	19.6004	2.688	2.70666		3.178	21.5627	2.4483	2.46034		3.178	23.3616	2.2562	2.27089		3.178	18.4305	2.8687	2.87846		3.178	19.9256	2.6449	2.66248		3.178	28.0462	1.8469	1.89158
	3.178	19.3155	2.735	2.74658		3.178	26.5986	1.9482	1.99452		3.178	29.1823	1.7815	1.81793		3.178	24.4754	2.139	2.16754		3.178	21.631	2.4366	2.45257		3.178	21.5725	2.447	2.45922		3.178	23.3597	2.2563	2.27107		3.178	18.4551	2.8653	2.87463		3.178	19.9547	2.641	2.6586		3.178	28.1014	1.8427	1.88786
	3.178	19.3626	2.7287	2.7399		3.178	26.6494	1.9444	1.99072		3.178	29.155	1.7833	1.81964		3.178	24.6607	2.123	2.15126		3.178	21.7274	2.426	2.44169		3.178	21.6073	2.4429	2.45526		3.178	23.3753	2.2549	2.26955		3.178	18.4957	2.8587	2.86832		3.178	19.9732	2.6384	2.65614		3.178	28.2028	1.8354	1.88107
	3.178	19.3672	2.7278	2.73925		3.178	26.6811	1.9416	1.98836		3.178	29.1771	1.7825	1.81826		3.178	24.8655	2.1053	2.13354		3.178	21.7549	2.4232	2.4386		3.178	21.6315	2.4402	2.45251		3.178	23.3896	2.2535	2.26817		3.178	18.5052	2.857	2.86684		3.178	20.0057	2.6344	2.65182		3.178	28.2642	1.8305	1.87699
	3.178	19.3595	2.7286	2.74034		3.178	26.6769	1.9413	1.98867		3.178	29.1385	1.7853	1.82067		3.178	25.0478	2.0893	2.11801		3.178	21.7774	2.4207	2.43608		3.178	21.6253	2.4411	2.45322		3.178	23.4103	2.2516	2.26616		3.178	18.5403	2.8518	2.86142		3.178	20.0379	2.6301	2.64756		3.178	28.3315	1.8252	1.87253
	3.178	19.4013	2.723	2.73443		3.178	26.7136	1.9388	1.98594		3.178	29.0732	1.7892	1.82476		3.178	25.1946	2.0772	2.10567		3.178	21.8265	2.4152	2.4306		3.178	21.63	2.4406	2.45268		3.178	23.4295	2.2495	2.2643		3.178	18.5408	2.8518	2.86134		3.178	20.0155	2.6329	2.65052		3.178	28.4007	1.8208	1.86797
	3.178	19.4356	2.7182	2.72961		3.178	26.7458	1.936	1.98355		3.178	29.0745	1.7899	1.82468		3.178	25.4119	2.0595	2.08766		3.178	21.8383	2.4143	2.42929		3.178	21.6884	2.4338	2.44608		3.178	23.4926	2.2436	2.25822		3.178	18.5776	2.846	2.85567		3.178	20.0502	2.6284	2.64593		3.178	28.4487	1.8175	1.86481
	3.178	19.436	2.7182	2.72955		3.178	26.8524	1.9285	1.97567		3.178	29.0943	1.789	1.82343		3.178	25.5578	2.0473	2.07575		3.178	21.8479	2.4131	2.42822		3.178	21.6634	2.4369	2.4489		3.178	23.4813	2.2446	2.25931		3.178	18.5865	2.8448	2.8543		3.178	20.0723	2.6256	2.64302		3.178	28.4938	1.8144	1.86186
	4.212	22.5897	2.3186	2.34848		3.178	27.1096	1.9107	1.95693		3.178	29.0573	1.7916	1.82576		3.178	25.6998	2.0359	2.06428		3.178	21.8759	2.4102	2.42511		3.178	21.6659	2.4363	2.44862		3.178	23.5209	2.2407	2.25551		3.178	18.6279	2.8384	2.84796		4.212	21.7868	2.4199	2.43503		4.212	31.7477	1.6221	1.67104
	4.212	22.7783	2.2977	2.32904		4.212	30.2664	1.7164	1.75282		4.212	32.9207	1.5826	1.61149		3.178	25.8385	2.0241	2.0532		3.178	21.8836	2.4094	2.42426		3.178	21.6941	2.4333	2.44544		3.178	23.5403	2.239	2.25365		4.212	21.1232	2.5029	2.51153		4.212	21.8563	2.4124	2.42729		4.212	31.8761	1.6164	1.6643
	4.212	23.0102	2.2742	2.30557		4.212	30.439	1.7073	1.74288		4.212	33.0925	1.5739	1.60313		4.212	29.1487	1.7918	1.82003		3.178	21.9056	2.4068	2.42182		4.212	22.9497	2.3001	2.31164		4.212	25.071	2.1016	2.11605		4.212	21.2305	2.4902	2.49884		4.212	21.9179	2.4055	2.42047		4.212	31.9147	1.6147	1.66229
	4.212	23.1032	2.2644	2.29628		4.212	30.5459	1.7014	1.73678		4.212	33.2017	1.5689	1.59786		4.212	29.2947	1.7842	1.81096		3.178	21.9066	2.4067	2.42171		4.212	23.0877	2.2865	2.29783		4.212	25.1143	2.098	2.1124		4.212	21.2974	2.4824	2.49099		4.212	21.9505	2.402	2.41687		4.212	31.9916	1.6105	1.6583
	4.212	23.1539	2.259	2.29126		4.212	30.585	1.6992	1.73456		4.212	33.2597	1.566	1.59507		4.212	29.3262	1.7802	1.80901		3.178	21.871	2.4109	2.42566		4.212	23.1013	2.2853	2.29647		4.212	25.1609	2.0942	2.10849		4.212	21.3033	2.4814	2.4903		4.212	21.9613	2.4009	2.41568		4.212	32.0914	1.6042	1.65314
	4.212	23.3702	2.2371	2.27005		4.212	30.6717	1.6949	1.72966		4.212	33.2764	1.5653	1.59427		4.212	29.4205	1.7751	1.80322		3.178	21.8796	2.4099	2.4247		4.212	23.1507	2.2804	2.29157		4.212	25.1732	2.0934	2.10746		4.212	21.3383	2.4775	2.48621		4.212	21.984	2.3984	2.41319		4.212	32.0807	1.6048	1.65369
	4.212	23.5748	2.2168	2.25035		4.212	30.6851	1.6941	1.7289		4.212	33.3265	1.5632	1.59187		4.212	29.4654	1.7723	1.80047		4.212	23.1671	2.277	2.28995		4.212	23.1637	2.279	2.29029		4.212	25.1737	2.0935	2.10742		4.212	21.3468	2.4765	2.48522		4.212	21.989	2.3977	2.41264		4.212	32.0201	1.6078	1.65682
	4.212	23.7159	2.2029	2.23696		4.212	30.7037	1.693	1.72785		4.212	33.3586	1.5616	1.59034		4.212	29.5204	1.7691	1.79711		4.212	23.2725	2.2667	2.27958		4.212	23.1797	2.2776	2.28871		4.212	25.1985	2.0911	2.10534		4.212	21.382	2.4724	2.48113		4.212	21.9948	2.3971	2.412		4.212	32.0621	1.6062	1.65465
	4.212	23.8099	2.1935	2.22813		4.212	30.7217	1.6921	1.72684		4.212	33.372	1.5611	1.5897		4.212	29.5322	1.7683	1.7964		4.212	23.3067	2.2633	2.27623		4.212	23.1559	2.2799	2.29106		4.212	25.2113	2.0901	2.10428		4.212	21.3971	2.4708	2.47938		4.212	22.0259	2.3938	2.4086		4.212	32.0956	1.6049	1.65292
	4.212	23.8914	2.1858	2.22053		4.212	30.7425	1.6908	1.72567		4.212	33.4034	1.5594	1.58821		4.212	29.5857	1.7653	1.79315		4.212	23.3232	2.2618	2.27462		4.212	23.1629	2.279	2.29037		4.212	25.2218	2.0891	2.1034		4.212	21.3574	2.4751	2.48399		4.212	22.056	2.3905	2.40531		4.212	32.1426	1.6024	1.65051
	4.212	23.9041	2.1847	2.21935		4.212	30.7495	1.6906	1.72528		4.212	33.4245	1.5584	1.5872		4.212	29.5555	1.7671	1.79498		4.212	23.3434	2.26	2.27266		4.212	23.173	2.2782	2.28937		4.212	25.2756	2.0848	2.09892		4.212	21.4156	2.4683	2.47724		4.212	22.0783	2.3882	2.40288		4.212	32.1402	1.6032	1.65063
	5.245	28.1197	1.8486	1.88663		4.212	30.7965	1.6881	1.72265		4.212	33.4392	1.5581	1.58651		4.212	29.5513	1.7674	1.79523		4.212	23.3549	2.2587	2.27154		4.212	23.1968	2.2757	2.28702		4.212	25.2976	2.083	2.0971		4.212	21.416	2.4684	2.47719		5.245	23.4425	2.2493	2.26305		5.245	34.4869	1.4956	1.53831
	5.245	28.2737	1.8382	1.87636		4.212	30.7967	1.688	1.72264		4.212	33.448	1.5577	1.58609		4.212	29.5513	1.7672	1.79523		4.212	23.3692	2.2573	2.27015		4.212	23.2231	2.2731	2.28443		4.212	25.3198	2.0812	2.09526		4.212	21.4222	2.4677	2.47647		5.245	23.5374	2.2405	2.25392		5.245	34.6193	1.4903	1.53243
	5.245	28.3454	1.8331	1.87161		4.212	30.837	1.6857	1.72039		5.245	38.5539	1.353	1.37604		5.245	31.8448	1.6413	1.66594		4.212	23.3512	2.2592	2.2719		5.245	24.2339	2.1783	2.18915		5.245	26.6469	1.9778	1.99091		5.245	23.8579	2.2157	2.22365		5.245	23.5821	2.2363	2.24965		5.245	34.6802	1.4876	1.52974
	5.245	28.4351	1.8273	1.86571		5.245	31.2233	1.6616	1.6991		5.245	38.7095	1.3476	1.3705		5.245	31.8754	1.6398	1.66434		4.212	23.3067	2.2634	2.27623		5.245	24.3024	2.1724	2.18297		5.245	26.7372	1.9712	1.98418		5.245	23.8846	2.2131	2.22116		5.245	23.6334	2.2315	2.24477		5.245	34.7349	1.4851	1.52733
	5.245	28.5257	1.8213	1.85978		5.245	31.2455	1.6606	1.69789		5.245	38.7533	1.3458	1.36895		5.245	31.9304	1.637	1.66147		4.212	23.324	2.2616	2.27455		5.245	24.3532	2.1677	2.17842		5.245	26.7731	1.9685	1.98152		5.245	23.9573	2.2065	2.21442		5.245	23.6324	2.2316	2.24486		5.245	34.7636	1.4834	1.52607
	5.245	28.5601	1.8189	1.85754		5.245	31.2355	1.6611	1.69844		5.245	39.0068	1.3374	1.36006		5.245	31.9779	1.6342	1.65901		4.212	23.3255	2.2617	2.2744		5.245	24.3775	2.1655	2.17625		5.245	26.8034	1.9664	1.97928		5.245	23.9883	2.2038	2.21156		5.245	23.6556	2.2294	2.24266		5.245	34.8139	1.4813	1.52386
	5.245	28.5956	1.8166	1.85523		5.245	31.2557	1.6598	1.69734		5.245	39.0237	1.3368	1.35947		5.245	31.9857	1.6339	1.6586		5.245	24.5158	2.1525	2.16397		5.245	24.4038	2.1632	2.1739		5.245	26.8269	1.9648	1.97755		5.245	24.0255	2.2005	2.20813		5.245	23.6935	2.2258	2.23908		5.245	34.8122	1.4817	1.52393
	5.245	28.5911	1.8165	1.85553		5.245	31.2471	1.6602	1.69781		5.245	39.0408	1.3361	1.35887		5.245	32.0022	1.6328	1.65775		5.245	24.6159	2.1438	2.15517		5.245	24.4357	2.1606	2.17107		5.245	26.8644	1.962	1.97479		5.245	24.074	2.196	2.20369		5.245	23.7058	2.2248	2.23791		5.245	34.8142	1.4813	1.52385
	5.245	28.6247	1.8141	1.85335		5.245	31.2367	1.6606	1.69837		5.245	39.009	1.3369	1.35998		5.245	32.0203	1.6318	1.65681		5.245	24.6513	2.1408	2.15208		5.245	24.4333	2.1608	2.17128		5.245	26.8255	1.9648	1.97765		5.245	24.1056	2.1929	2.2008		5.245	23.7156	2.2238	2.23699		5.245	34.8469	1.48	1.52242
	5.245	28.6344	1.8133	1.85272		5.245	31.2379	1.6606	1.69831		5.245	39.0658	1.335	1.358		5.245	32.0386	1.6311	1.65586		5.245	24.6434	2.1415	2.15277		5.245	24.4089	2.1627	2.17345		5.245	26.8717	1.9614	1.97425		5.245	24.1001	2.1934	2.2013		5.245	23.7506	2.2205	2.23369		5.245	34.9365	1.4757	1.51851
	5.245	28.6506	1.8121	1.85167		5.245	31.2391	1.6605	1.69824		5.245	39.0946	1.334	1.357		5.245	31.9131	1.6371	1.66237		5.245	24.6612	2.1402	2.15121		5.245	24.4259	2.1612	2.17194		5.245	26.888	1.9601	1.97306		5.245	24.063	2.1969	2.20469		5.245	23.7374	2.2216	2.23493		5.245	34.9909	1.4732	1.51615
	6.262	30.3185	1.7118	1.74981		5.245	31.2422	1.6602	1.69807		5.245	39.103	1.3337	1.35671		5.245	32.0154	1.6318	1.65706		5.245	24.685	2.1378	2.14914		5.245	24.4287	2.1609	2.17169		5.245	26.9009	1.9593	1.97211		5.245	24.147	2.1894	2.19702		6.262	24.8776	2.1203	2.1325		5.245	35.0913	1.4685	1.51181
	6.262	30.3667	1.709	1.74703		5.245	31.2212	1.6611	1.69921		6.262	40.8298	1.2775	1.29933		5.245	32.0428	1.6304	1.65565		5.245	24.6949	2.1371	2.14828		5.245	24.4506	2.1591	2.16974		6.262	28.181	1.8701	1.88253		5.245	24.1671	2.1873	2.1952		6.262	24.9648	2.113	2.12505		6.262	37.1367	1.3911	1.42855
	6.262	30.3888	1.7076	1.74576		5.245	31.2315	1.6607	1.69865		6.262	40.8598	1.2767	1.29838		6.262	33.4487	1.5608	1.58606		5.245	24.6986	2.1368	2.14796		6.262	25.4995	2.0701	2.08049		6.262	28.2633	1.8646	1.87705		5.245	24.1456	2.1892	2.19715		6.262	24.9723	2.1122	2.12441		6.262	37.2405	1.3878	1.42457
	6.262	30.3892	1.7072	1.74574		5.245	31.2446	1.66	1.69794		6.262	40.9187	1.2749	1.29651		6.262	33.5213	1.5579	1.58262		5.245	24.6654	2.1396	2.15085		6.262	25.5819	2.0635	2.07379		6.262	28.2959	1.8624	1.87488		6.262	26.2261	2.0153	2.02285		6.262	25.005	2.1096	2.12164		6.262	37.2768	1.3864	1.42318
	6.262	30.3919	1.707	1.74558		5.245	31.2379	1.6603	1.69831		6.262	40.926	1.2747	1.29628		6.262	33.5741	1.5553	1.58013		5.245	24.7152	2.1354	2.14651		6.262	25.6035	2.0619	2.07204		6.262	28.3372	1.8597	1.87215		6.262	26.3069	2.0092	2.01664		6.262	25.0466	2.1061	2.11811		6.262	37.3031	1.3858	1.42217
	6.262	30.3857	1.7073	1.74594		6.262	32.0303	1.6191	1.65629		6.262	40.9438	1.2741	1.29572		6.262	33.6124	1.5538	1.57833		6.262	25.8874	2.0391	2.04932		6.262	25.6176	2.0607	2.0709		6.262	28.3706	1.8574	1.86995		6.262	26.3268	2.0076	2.01511		6.262	25.0548	2.1054	2.11742		6.262	37.3379	1.3847	1.42085
	6.262	30.3732	1.7078	1.74666		6.262	32.0953	1.6158	1.65294		6.262	40.9711	1.2733	1.29485		6.262	33.6015	1.554	1.57884		6.262	25.9608	2.0334	2.04352		6.262	25.6377	2.059	2.06928		6.262	28.3378	1.8597	1.87211		6.262	26.352	2.0057	2.01319		6.262	25.0421	2.1062	2.11849		6.262	37.3734	1.3835	1.4195
	6.262	30.4507	1.7037	1.74221		6.262	32.124	1.6144	1.65146		6.262	40.9416	1.2741	1.29579		6.262	33.5578	1.5562	1.5809		6.262	26.0048	2.03	2.04007		6.262	25.6874	2.0549	2.06527		6.262	28.3687	1.8578	1.87007		6.262	26.3885	2.003	2.0104		6.262	25.051	2.1056	2.11774		6.262	37.4059	1.3825	1.41827
	6.262	30.4762	1.7023	1.74075		6.262	32.1277	1.6142	1.65127		6.262	40.9593	1.2737	1.29523		6.262	33.6319	1.5524	1.57742		6.262	26.0174	2.0289	2.03908		6.262	25.6895	2.055	2.06511		6.262	28.3644	1.858	1.87036		6.262	26.403	2.0019	2.0093		6.262	25.0848	2.1029	2.11489		6.262	37.394	1.383	1.41872
	6.262	30.4791	1.702	1.74059		6.262	32.1198	1.6146	1.65168		6.262	41.0251	1.2716	1.29315		6.262	33.6914	1.5496	1.57463		6.262	26.0277	2.0282	2.03827		6.262	25.7141	2.0531	2.06313		6.262	28.3842	1.8567	1.86905		6.262	26.386	2.0032	2.01059		6.262	25.1223	2.0997	2.11173		6.262	37.4513	1.3809	1.41655
	6.262	30.5103	1.7002	1.73881		6.262	32.133	1.6138	1.651		6.262	41.0713	1.2702	1.29169		6.262	33.6681	1.551	1.57572		6.262	26.0741	2.0247	2.03464		6.262	25.7463	2.0504	2.06055		6.262	28.4121	1.8549	1.86722		6.262	26.4243	2.0002	2.00768		6.262	25.1117	2.1005	2.11262		6.262	37.4951	1.3793	1.41489
	7.311	32.5206	1.5996	1.63132		6.262	32.372	1.6021	1.63881		6.262	41.09	1.2696	1.29111		6.262	33.6962	1.5492	1.57441		6.262	26.0951	2.0229	2.03301		6.262	25.7433	2.0506	2.06079		6.262	28.4205	1.8543	1.86666		6.262	26.4516	1.9982	2.00561		6.262	25.1423	2.098	2.11005		7.311	39.9191	1.2988	1.32898
	7.311	32.6308	1.5944	1.62581		6.262	32.981	1.5728	1.60855		7.311	43.4554	1.202	1.22083		6.262	33.6968	1.5493	1.57438		6.262	26.066	2.0252	2.03528		7.311	29.553	1.7848	1.79513		7.311	30.097	1.751	1.76268		6.262	26.4583	1.9977	2.0051		7.311	35.0158	1.4893	1.51507		7.311	40.0008	1.2964	1.32626
	7.311	32.6794	1.592	1.62339		6.262	33.0123	1.5715	1.60702		7.311	43.5979	1.1983	1.21684		7.311	36.3612	1.433	1.45901		6.262	26.0934	2.023	2.03314		7.311	29.6048	1.7818	1.79199		7.311	30.1549	1.7477	1.7593		6.262	26.4918	1.9952	2.00256		7.311	35.2578	1.4792	1.50467		7.311	40.0748	1.2943	1.32381
	7.311	32.7396	1.5893	1.62041		6.262	33.0005	1.5719	1.6076		7.311	43.708	1.1954	1.21377		7.311	36.451	1.4293	1.45542		6.262	26.1355	2.0199	2.02986		7.311	29.639	1.7797	1.78992		7.311	30.1669	1.747	1.7586		7.311	28.9319	1.8265	1.83367		7.311	35.4031	1.4732	1.4985		7.311	40.0659	1.2948	1.32411
	7.311	32.8266	1.5853	1.61611		6.262	32.9888	1.5723	1.60817		7.311	43.7617	1.1939	1.21228		7.311	36.4903	1.4281	1.45385		6.262	26.1212	2.021	2.03098		7.311	29.6571	1.7788	1.78883		7.311	30.1982	1.7452	1.75678		7.311	29.0062	1.8219	1.82897		7.311	35.6076	1.4655	1.48989		7.311	40.1139	1.2934	1.32252
	7.311	32.8844	1.5825	1.61327		7.311	35.3816	1.4692	1.49941		7.311	43.8084	1.1928	1.21099		7.311	36.4437	1.429	1.45571		7.311	27.1161	1.9475	1.95646		7.311	29.6746	1.7777	1.78778		7.311	30.2155	1.7443	1.75577		7.311	29.0654	1.8182	1.82525		7.311	35.8349	1.4569	1.48044		7.311	40.1488	1.2924	1.32137
	7.311	32.8704	1.5832	1.61396		7.311	35.4243	1.4674	1.4976		7.311	43.8169	1.1925	1.21075		7.311	36.5531	1.4259	1.45135		7.311	27.1688	1.9436	1.95266		7.311	29.6833	1.7773	1.78725		7.311	30.2306	1.7434	1.75489		7.311	29.0929	1.8163	1.82352		7.311	35.9129	1.4537	1.47723		7.311	40.3544	1.2852	1.31464
	7.311	32.9513	1.5792	1.61		7.311	35.4502	1.4662	1.49651		7.311	43.8771	1.1909	1.20909		7.311	36.5593	1.4255	1.45111		7.311	27.201	1.9414	1.95035		7.311	29.6879	1.777	1.78697		7.311	30.2902	1.74	1.75144		7.311	29.1099	1.8155	1.82246		7.311	35.9534	1.452	1.47556		7.311	40.4388	1.2825	1.3119
	7.311	33.016	1.5765	1.60684		7.311	35.3912	1.4684	1.499		7.311	43.883	1.1908	1.20893		7.311	36.58	1.4242	1.45029		7.311	27.2079	1.9409	1.94986		7.311	29.7198	1.7752	1.78506		7.311	30.2879	1.7403	1.75157		7.311	29.1269	1.8144	1.82139		7.311	35.9967	1.4502	1.47379		7.311	40.4948	1.2805	1.31008
	7.311	33.0974	1.5728	1.60289		7.311	35.2612	1.4735	1.50453		7.311	43.9096	1.1901	1.2082		7.311	36.5262	1.426	1.45242		7.311	27.2291	1.9393	1.94834		7.311	29.7048	1.7761	1.78596		7.311	30.3032	1.7392	1.75069		7.311	29.1009	1.8158	1.82302		7.311	36.0621	1.4476	1.47112		7.311	40.5122	1.2803	1.30952
						7.311	35.2147	1.4755	1.50652		7.311	43.9654	1.1886	1.20667		7.311	36.5405	1.4253	1.45186		7.311	27.2223	1.9398	1.94883		7.311	29.7045	1.776	1.78598		7.311	30.3267	1.7378	1.74933		7.311	29.1474	1.8131	1.82011		7.311	36.1516	1.444	1.46747
						7.311	35.1752	1.477	1.50821		7.311	44.0204	1.1871	1.20516		7.311	36.636	1.4217	1.44807		7.311	27.2449	1.9382	1.94721		7.311	29.7329	1.7746	1.78427		7.311	30.3091	1.739	1.75035		7.311	29.1729	1.8115	1.81852		7.311	36.1695	1.443	1.46675
						7.311	35.1612	1.4776	1.50881							7.311	36.62	1.4222	1.4487		7.311	27.2653	1.9368	1.94575												7.311	29.182	1.8109	1.81795		7.311	36.1753	1.4426	1.46651
						7.311	35.2567	1.4736	1.50472												7.311	27.2779	1.9358	1.94485												7.311	29.1964	1.81	1.81706
						7.311	35.2728	1.473	1.50403												7.311	27.2945	1.9347	1.94367
																					7.311	27.2863	1.9354	1.94425

## Sheet: H-I
	Branch-leaf					Branch-leaf					Branch-leaf					Branch-leaf					Branch-leaf					Branch-leaf					Branch-leaf					Branch-leaf					Branch-leaf					Branch-leaf
	1-3					1-4					1-5					2-3					2-4					2-5					3-3					3-4					3-5					4-3
	F (N)	Cp (pF)	Z (MΩ)	Xc (MΩ)		F (N)	Cp (pF)	Z (MΩ)	Xc (MΩ)		F (N)	Cp (pF)	Z (MΩ)	Xc (MΩ)		F (N)	Cp (pF)	Z (MΩ)	Xc (MΩ)		F (N)	Cp (pF)	Z (MΩ)	Xc (MΩ)		F (N)	Cp (pF)	Z (MΩ)	Xc (MΩ)		F (N)	Cp (pF)	Z (MΩ)	Xc (MΩ)		F (N)	Cp (pF)	Z (MΩ)	Xc (MΩ)		F (N)	Cp (pF)	Z (MΩ)	Xc (MΩ)		F (N)	Cp (pF)	Z (MΩ)	Xc (MΩ)
	1.139	59.4303	0.80663	0.892668		1.139	33.3685	1.4714	1.58987		1.139	41.7025	1.221	1.27214		1.139	46.1891	1.0754	1.14857		1.139	55.1455	0.92426	0.962028		1.139	37.9741	1.3429	1.39704		1.139	82.74	0.54728	0.641184		1.139	41.8845	1.0818	1.26661		1.139	28.478	1.8172	1.86289		1.139	53.0378	0.91456	1.00026
	1.139	60.3633	0.79461	0.87887		1.139	33.8355	1.4603	1.56792		1.139	42.5286	1.1982	1.24743		1.139	46.841	1.0651	1.13259		1.139	56.1371	0.90843	0.945035		1.139	38.1433	1.3381	1.39085		1.139	84.2551	0.53781	0.629654		1.139	43.03	1.0564	1.2329		1.139	29.1182	1.7784	1.82194		1.139	54.0244	0.8999	0.981992
	1.139	61.2538	0.78341	0.866094		1.139	34.1663	1.452	1.55274		1.139	43.2096	1.1798	1.22777		1.139	47.2214	1.0601	1.12346		1.139	56.8082	0.89694	0.933871		1.139	38.4351	1.3294	1.38029		1.139	85.6085	0.52956	0.619699		1.139	43.9803	1.0377	1.20626		1.139	29.6121	1.7474	1.79155		1.139	54.7828	0.8886	0.968397
	1.139	62.0149	0.77378	0.855464		1.139	34.4697	1.444	1.53908		1.139	43.8328	1.1635	1.21032		1.139	47.8039	1.0501	1.10977		1.139	57.5151	0.8864	0.922393		1.139	38.6983	1.3201	1.3709		1.139	86.8268	0.52239	0.611004		1.139	44.7276	1.0266	1.1861		1.139	30.055	1.7221	1.76515		1.139	55.5193	0.8782	0.955551
	1.139	62.725	0.76481	0.84578		1.139	34.7052	1.4376	1.52863		1.139	44.3938	1.1488	1.19502		1.139	48.3152	1.0416	1.09803		1.139	58.023	0.87859	0.914319		1.139	38.8973	1.315	1.36389		1.139	87.9384	0.51587	0.603281		1.139	45.4676	1.013	1.1668		1.139	30.4691	1.6982	1.74116		1.139	56.172	0.86884	0.944448
	1.139	63.383	0.75679	0.836999		1.139	34.8969	1.4336	1.52024		1.139	44.9178	1.1355	1.18108		1.139	48.7587	1.0335	1.08804		1.139	58.5407	0.87052	0.906233		1.139	39.165	1.3058	1.35456		1.139	88.8531	0.51059	0.59707		1.139	46.1783	0.99975	1.14884		1.139	30.9012	1.6755	1.71681		1.139	56.8664	0.859	0.932915
	1.139	64.0411	0.74883	0.828398		1.139	35.0335	1.4316	1.51431		1.139	45.4048	1.1235	1.16841		1.139	49.2775	1.0245	1.07659		1.139	59.0351	0.86271	0.898644		1.139	39.451	1.2968	1.34474		1.139	89.8403	0.5049	0.590509		1.139	46.8185	0.98707	1.13313		1.139	31.1828	1.6604	1.70131		1.139	57.4393	0.85141	0.92361
	1.139	64.7328	0.741	0.819546		1.139	35.1674	1.4293	1.50854		1.139	46.0527	1.1073	1.15197		1.139	49.7875	1.0151	1.06556		1.139	59.5405	0.8554	0.891016		1.139	39.7393	1.2879	1.33499		1.139	90.7643	0.49992	0.584498		1.139	47.5733	0.97437	1.11515		1.139	31.5915	1.6385	1.6793		1.139	57.9843	0.84241	0.914929
	1.139	65.2534	0.73398	0.813008		1.139	35.2857	1.4274	1.50349		1.139	46.4865	1.0972	1.14122		1.139	50.3322	1.0058	1.05403		1.139	59.9609	0.84963	0.884769		1.139	39.9979	1.2797	1.32636		1.139	91.6265	0.49547	0.578998		1.139	48.3115	0.9615	1.09811		1.139	31.9271	1.6199	1.66165		1.139	58.4503	0.83377	0.907635
	1.139	65.6702	0.72729	0.807848		1.139	35.3783	1.4259	1.49955		1.139	46.9188	1.0873	1.13071		1.139	50.7516	0.99843	1.04532		1.139	60.3679	0.84388	0.878804		1.139	40.319	1.2696	1.31579		1.139	92.3893	0.49162	0.574217		1.139	48.8951	0.95204	1.08501		1.139	32.2566	1.6053	1.64467		1.139	59.0224	0.82756	0.898837
	1.139	66.1685	0.72093	0.801764		1.139	35.4072	1.4267	1.49833		1.139	47.3458	1.0775	1.12051		1.139	51.1632	0.99164	1.03691		1.139	60.7661	0.83886	0.873045		1.139	40.6552	1.2591	1.30491		2.149	136.253	0.33513	0.38936		1.139	49.4362	0.94323	1.07313		1.139	32.46	1.596	1.63437		1.139	59.5075	0.82095	0.89151
	1.139	66.6169	0.71638	0.796367		1.139	35.4496	1.4257	1.49653		2.149	68.4484	0.7468	0.775059		1.139	51.5589	0.98446	1.02895		2.149	83.1502	0.61546	0.63802		2.149	54.5767	0.92671	0.972054		2.149	138.229	0.33061	0.383794		1.139	49.9743	0.93336	1.06158		2.149	45.6091	1.1329	1.16318		2.149	85.2903	0.58129	0.622011
	2.149	91.5026	0.5245	0.579782		2.149	48.1098	1.052	1.10272		2.149	69.2112	0.73841	0.766516		2.149	77.3651	0.66111	0.685729		2.149	84.0133	0.60882	0.631466		2.149	55.287	0.91511	0.959566		2.149	139.967	0.32659	0.379029		2.149	70.3351	0.68727	0.754268		2.149	46.1633	1.1191	1.14921		2.149	86.3751	0.57464	0.614199
	2.149	92.3165	0.52034	0.57467		2.149	48.6882	1.0398	1.08962		2.149	69.9469	0.73052	0.758454		2.149	78.4796	0.65127	0.675991		2.149	84.6417	0.60412	0.626778		2.149	55.9196	0.90542	0.948711		2.149	141.73	0.32257	0.374314		2.149	71.0528	0.68173	0.746649		2.149	46.6862	1.1069	1.13634		2.149	87.2439	0.56933	0.608083
	2.149	93.1677	0.51568	0.56942		2.149	49.0771	1.0323	1.08098		2.149	70.6533	0.72296	0.750871		2.149	79.4746	0.64286	0.667528		2.149	85.2915	0.59949	0.622002		2.149	56.4625	0.89731	0.939589		2.149	143.31	0.31901	0.370187		2.149	71.8524	0.67528	0.73834		2.149	47.1286	1.0965	1.12568		2.149	88.1522	0.56382	0.601817
	2.149	94.0382	0.51143	0.564149		2.149	49.594	1.0213	1.06972		2.149	71.3023	0.71617	0.744037		2.149	80.406	0.63515	0.659796		2.149	85.7963	0.5958	0.618343		2.149	56.9164	0.89049	0.932096		2.149	144.901	0.3157	0.366123		2.149	72.5571	0.66978	0.731169		2.149	47.6276	1.085	1.11388		2.149	89.0374	0.55853	0.595834
	2.149	94.7276	0.50789	0.560043		2.149	49.8656	1.0152	1.06389		2.149	71.8678	0.71026	0.738182		2.149	81.2508	0.62826	0.652935		2.149	86.4773	0.59111	0.613473		2.149	57.3032	0.88478	0.925804		2.149	146.258	0.31272	0.362726		2.149	73.2171	0.66446	0.724578		2.149	48.0086	1.0761	1.10504		2.149	89.8503	0.55377	0.590443
	2.149	95.449	0.50428	0.55581		2.149	50.1609	1.0089	1.05763		2.149	72.4818	0.70408	0.731929		2.149	82.0449	0.62186	0.646616		2.149	86.8525	0.58816	0.610823		2.149	57.8119	0.87723	0.917658		2.149	147.544	0.31016	0.359564		2.149	73.9021	0.65919	0.717862		2.149	48.4584	1.0663	1.09478		2.149	90.6499	0.54912	0.585235
	2.149	96.0848	0.50107	0.552132		2.149	50.3822	1.004	1.05298		2.149	73.0527	0.69836	0.726209		2.149	82.7322	0.61643	0.641244		2.149	87.55	0.58357	0.605957		2.149	58.1012	0.87292	0.913088		2.149	148.667	0.30783	0.356848		2.149	74.5359	0.65389	0.711758		2.149	48.8196	1.0586	1.08668		2.149	91.3206	0.54535	0.580937
	2.149	96.6638	0.49804	0.548825		2.149	50.7682	0.9974	1.04498		2.149	73.573	0.69321	0.721073		2.149	83.5271	0.61035	0.635141		2.149	88.124	0.57964	0.60201		2.149	58.5386	0.8666	0.906266		2.149	149.812	0.30564	0.354121		2.149	75.1349	0.64899	0.706084		2.149	49.2418	1.0498	1.07737		2.149	92.0081	0.54146	0.576596
	2.149	97.2911	0.49514	0.545287		2.149	51.003	0.99336	1.04016		2.149	74.0786	0.6883	0.716152		2.149	84.2128	0.60506	0.62997		2.149	88.8126	0.57545	0.597342		2.149	59.0367	0.85946	0.898619		2.149	150.828	0.30375	0.351735		2.149	75.7205	0.64453	0.700623		2.149	49.4904	1.0442	1.07196		2.149	92.7185	0.53754	0.572178
	2.149	97.8861	0.49208	0.541972		2.149	51.2068	0.99024	1.03602		2.149	74.5641	0.68362	0.711489		2.149	84.8545	0.60031	0.625206		2.149	89.4037	0.57131	0.593393		2.149	59.3871	0.85458	0.893317		3.178	181.823	0.25422	0.291776		2.149	76.3272	0.63973	0.695054		2.149	49.9159	1.0358	1.06282		2.149	93.3926	0.53394	0.568048
	3.178	114.229	0.42167	0.464431		3.178	66.8085	0.75781	0.794083		3.178	93.5173	0.54417	0.567291		2.149	85.5834	0.59498	0.619881		3.178	108.444	0.47107	0.489207		3.178	73.3509	0.69397	0.723257		3.178	183.226	0.25219	0.289541		2.149	76.8616	0.63582	0.690221		2.149	50.2696	1.0285	1.05534		3.178	115.762	0.43153	0.458281
	3.178	115.176	0.41848	0.460613		3.178	67.3445	0.75225	0.787763		3.178	94.3352	0.53928	0.562373		3.178	111.032	0.45477	0.477804		3.178	109.353	0.46707	0.48514		3.178	74.2146	0.68528	0.714839		3.178	184.506	0.25052	0.287533		3.178	91.3635	0.5406	0.580664		3.178	64.2099	0.80634	0.82622		3.178	116.864	0.42708	0.45396
	3.178	115.884	0.41593	0.457799		3.178	67.7732	0.7475	0.78278		3.178	95.0842	0.53487	0.557943		3.178	112.334	0.4492	0.472266		3.178	110.131	0.46365	0.481713		3.178	74.895	0.67903	0.708345		3.178	185.752	0.24892	0.285604		3.178	92.1657	0.53599	0.57561		3.178	64.8267	0.79862	0.818359		3.178	117.838	0.42332	0.450207
	3.178	116.458	0.41395	0.455542		3.178	68.1262	0.74353	0.778724		3.178	95.773	0.53085	0.55393		3.178	113.443	0.44458	0.467649		3.178	110.887	0.46046	0.478429		3.178	75.537	0.67325	0.702325		3.178	186.815	0.24754	0.283979		3.178	92.8024	0.53241	0.571661		3.178	65.4225	0.79124	0.810906		3.178	118.728	0.41991	0.446832
	3.178	117.046	0.41189	0.453254		3.178	68.5599	0.73905	0.773798		3.178	96.4621	0.52693	0.549973		3.178	114.498	0.4402	0.46334		3.178	111.581	0.45749	0.475453		3.178	76.0169	0.66905	0.697891		3.178	187.929	0.24611	0.282296		3.178	93.4542	0.52879	0.567674		3.178	65.9299	0.78465	0.804666		3.178	119.638	0.41659	0.443434
	3.178	117.578	0.41012	0.451203		3.178	68.8955	0.73572	0.770029		3.178	97.1334	0.52316	0.546172		3.178	115.451	0.43631	0.459515		3.178	112.153	0.45497	0.473028		3.178	76.5705	0.66414	0.692845		3.178	188.973	0.24482	0.280736		3.178	94.0155	0.52567	0.564285		3.178	66.3944	0.77906	0.799036		3.178	120.459	0.41364	0.440411
	3.178	118.124	0.40829	0.449117		3.178	69.2105	0.73232	0.766524		3.178	97.7576	0.51963	0.542684		3.178	116.373	0.4326	0.455875		3.178	112.816	0.45236	0.470248		3.178	77.097	0.65961	0.688114		3.178	189.875	0.24363	0.279402		3.178	94.5455	0.52285	0.561122		3.178	66.9363	0.77283	0.792567		3.178	121.251	0.41088	0.437535
	3.178	118.641	0.40662	0.44716		3.178	69.5886	0.72849	0.762359		3.178	98.3486	0.51635	0.539423		3.178	117.358	0.42875	0.452049		3.178	113.476	0.44976	0.467513		3.178	77.5642	0.65557	0.683969		3.178	190.867	0.24237	0.27795		3.178	95.0974	0.52011	0.557865		3.178	67.3396	0.76804	0.787821		3.178	122.022	0.40826	0.43477
	3.178	119.252	0.40453	0.444869		3.178	69.8031	0.72619	0.760017		3.178	98.905	0.51333	0.536389		3.178	118.325	0.42501	0.448354		3.178	114.091	0.44721	0.464993		3.178	78.0722	0.65149	0.679519		3.178	191.672	0.24149	0.276783		3.178	95.5693	0.51758	0.555111		3.178	67.826	0.76244	0.782171		3.178	122.735	0.4058	0.432244
	3.178	119.819	0.40282	0.442764		3.178	70.1513	0.72282	0.756244		3.178	99.5111	0.5101	0.533122		3.178	119.231	0.42167	0.444947		3.178	114.734	0.44471	0.462387		3.178	78.4645	0.64821	0.676121		3.178	192.524	0.24047	0.275558		3.178	96.0299	0.51517	0.552448		3.178	68.2647	0.7574	0.777144		3.178	123.446	0.40335	0.429755
	3.178	120.292	0.40131	0.441023		4.212	84.2245	0.60261	0.629882		3.178	100.092	0.50704	0.530028		3.178	120.159	0.41814	0.441511		3.178	115.234	0.44266	0.460381		4.212	90.58	0.56151	0.585687		4.212	216.685	0.21435	0.244832		3.178	96.5088	0.51275	0.549707		3.178	68.7243	0.75228	0.771947		3.178	124.106	0.40105	0.427469
	4.212	133.204	0.36365	0.398273		4.212	84.7752	0.59884	0.625791		4.212	119.886	0.42236	0.442516		3.178	121.026	0.41499	0.438348		4.212	134.447	0.37861	0.394591		4.212	91.3404	0.55685	0.580811		4.212	217.964	0.21312	0.243396		3.178	97.0688	0.51008	0.546535		3.178	69.0777	0.74826	0.767998		4.212	149.858	0.33133	0.354012
	4.212	133.992	0.36165	0.395931		4.212	85.2506	0.59556	0.622301		4.212	120.656	0.41959	0.439692		4.212	148.238	0.3367	0.357881		4.212	135.091	0.37669	0.39271		4.212	91.8751	0.55363	0.577431		4.212	219.195	0.21194	0.242029		4.212	109.843	0.45245	0.482976		3.178	69.4521	0.74405	0.763858		4.212	150.973	0.32881	0.351397
	4.212	134.56	0.36021	0.394259		4.212	85.7468	0.59202	0.6187		4.212	121.397	0.41693	0.437009		4.212	149.673	0.33328	0.35445		4.212	135.763	0.37473	0.390766		4.212	92.4787	0.5499	0.573662		4.212	220.204	0.211	0.24092		4.212	110.323	0.45062	0.480875		4.212	85.4198	0.60374	0.621068		4.212	151.998	0.32651	0.349028
	4.212	135.186	0.35865	0.392434		4.212	86.114	0.5896	0.616062		4.212	122.115	0.4144	0.434439		4.212	150.893	0.33042	0.351584		4.212	136.591	0.37244	0.388397		4.212	92.9878	0.54689	0.570521		4.212	221.201	0.2101	0.239834		4.212	110.045	0.45132	0.482089		4.212	86.0155	0.59953	0.616767		4.212	152.95	0.32436	0.346855
	4.212	135.678	0.3574	0.391011		4.212	86.5055	0.58685	0.613273		4.212	122.79	0.41202	0.432051		4.212	152.068	0.32778	0.348867		4.212	137.455	0.37059	0.385956		4.212	93.5278	0.54362	0.567227		4.212	222.238	0.20915	0.238715		4.212	108.841	0.45579	0.487422		4.212	86.5191	0.59604	0.613177		4.212	153.887	0.3223	0.344743
	4.212	136.066	0.35632	0.389896		4.212	86.9435	0.58373	0.610184		4.212	123.396	0.40991	0.429929		4.212	153.151	0.32525	0.3464		4.212	139.006	0.36609	0.381649		4.212	94.1287	0.54016	0.563606		4.212	223.194	0.20827	0.237692		4.212	111.123	0.44718	0.477413		4.212	87.0554	0.59222	0.6094		4.212	154.744	0.32041	0.342834
	4.212	136.722	0.35469	0.388025		4.212	87.3807	0.58095	0.607131		4.212	124.022	0.40777	0.427759		4.212	154.149	0.32304	0.344157		4.212	140.15	0.36302	0.378534		4.212	94.5856	0.53747	0.560884		4.212	224.16	0.20733	0.236668		4.212	111.161	0.44664	0.477249		4.212	87.5499	0.58879	0.605958		4.212	155.668	0.31837	0.340799
	4.212	137.115	0.35383	0.386913		4.212	87.7571	0.57848	0.604527		4.212	124.642	0.40568	0.425631		4.212	155.261	0.32064	0.341693		4.212	140.895	0.36093	0.376532		4.212	95.0529	0.53463	0.558126		4.212	225.111	0.20654	0.235668		4.212	112.854	0.44024	0.47009		4.212	87.9751	0.58589	0.603029		4.212	156.462	0.31663	0.33907
	4.212	137.645	0.35233	0.385423		4.212	88.1132	0.57613	0.602084		4.212	125.224	0.40374	0.423653		4.212	156.222	0.31859	0.339591		4.212	141.617	0.35899	0.374613		4.212	95.5545	0.53187	0.555196		4.212	225.953	0.20584	0.23479		4.212	114.131	0.43587	0.46483		4.212	88.5055	0.5823	0.599415		4.212	157.285	0.31488	0.337296
	4.212	138.209	0.35101	0.38385		5.245	102.296	0.49484	0.518608		4.212	125.813	0.40179	0.42167		4.212	157.186	0.31652	0.337508		4.212	142.26	0.35731	0.372919		4.212	96.0376	0.52915	0.552404		4.212	226.753	0.20514	0.233962		4.212	114.562	0.43417	0.463081		4.212	88.948	0.5795	0.596433		4.212	158.111	0.31314	0.335533
	4.212	138.489	0.35037	0.383074		5.245	102.872	0.49209	0.515704		4.212	126.384	0.39991	0.419765		4.212	158.145	0.31452	0.335461		4.212	142.854	0.35573	0.371369		5.245	111.596	0.45419	0.475389		5.245	255.495	0.18179	0.207642		4.212	114.99	0.43269	0.461358		4.212	89.4003	0.57651	0.593415		4.212	158.931	0.31141	0.333802
	5.245	149.761	0.32485	0.354241		5.245	103.486	0.48908	0.512644		5.245	148.941	0.33825	0.356192		4.212	159.109	0.31249	0.333429		5.245	161.826	0.31295	0.327831		5.245	112.37	0.451	0.472115		5.245	256.941	0.1808	0.206474		4.212	115.474	0.43106	0.459424		4.212	89.7947	0.57393	0.590809		5.245	184.96	0.2654	0.286827
	5.245	150.39	0.32355	0.35276		5.245	103.869	0.48717	0.510754		5.245	149.722	0.33651	0.354334		5.245	184.33	0.26903	0.287807		5.245	162.593	0.31141	0.326284		5.245	113.027	0.44832	0.46937		5.245	258.34	0.17985	0.205355		4.212	115.843	0.42967	0.457961		4.212	90.1781	0.57141	0.588297		5.245	186.283	0.26347	0.28479
	5.245	151.015	0.32228	0.3513		5.245	104.394	0.48467	0.508186		5.245	150.315	0.33511	0.352936		5.245	185.709	0.26694	0.28567		5.245	163.308	0.30993	0.324856		5.245	113.531	0.44628	0.467287		5.245	259.65	0.17896	0.204319		5.245	130.361	0.38102	0.406959		5.245	104.608	0.49187	0.507146		5.245	187.489	0.26171	0.282958
	5.245	151.546	0.3212	0.350069		5.245	104.932	0.48212	0.50558		5.245	151.218	0.33318	0.350828		5.245	186.997	0.26502	0.283703		5.245	163.972	0.30861	0.32354		5.245	114.167	0.44367	0.464684		5.245	260.893	0.17812	0.203346		5.245	131.209	0.3785	0.404328		5.245	105.234	0.48887	0.504129		5.245	188.566	0.26013	0.281342
	5.245	152.177	0.31995	0.348617		5.245	105.356	0.48011	0.503545		5.245	151.85	0.33179	0.349368		5.245	188.213	0.26323	0.28187		5.245	164.664	0.30722	0.32218		5.245	114.807	0.44104	0.462093		5.245	261.962	0.17747	0.202516		5.245	131.876	0.37661	0.402283		5.245	105.746	0.48636	0.501688		5.245	189.648	0.25858	0.279737
	5.245	152.54	0.3192	0.347788		5.245	105.852	0.47778	0.501186		5.245	152.435	0.33054	0.348027		5.245	189.441	0.26149	0.280042		5.245	165.388	0.3058	0.32077		5.245	115.286	0.43912	0.460173		5.245	262.922	0.17688	0.201777		5.245	132.368	0.37506	0.400788		5.245	106.287	0.48385	0.499135		5.245	190.71	0.25708	0.278179
	5.245	153.17	0.31801	0.346357		5.245	106.276	0.47579	0.499186		5.245	153.229	0.32879	0.346224		5.245	190.437	0.26002	0.278578		5.245	165.995	0.30465	0.319597		5.245	115.908	0.43675	0.457704		5.245	263.949	0.17622	0.200992		5.245	132.918	0.37349	0.39913		5.245	106.862	0.48121	0.496449		5.245	191.675	0.25571	0.276779
	5.245	153.503	0.31733	0.345606		5.245	106.602	0.47436	0.49766		5.245	153.781	0.32756	0.344981		5.245	191.514	0.25851	0.277011		5.245	166.763	0.30316	0.318125		5.245	116.398	0.43473	0.455777		5.245	264.92	0.17562	0.200255		5.245	133.453	0.372	0.39753		5.245	107.36	0.47894	0.494146		5.245	192.747	0.25426	0.275239
	5.245	153.922	0.31659	0.344665		5.245	107.025	0.47255	0.495693		5.245	154.317	0.32633	0.343783		5.245	192.548	0.25702	0.275524		5.245	167.344	0.30199	0.317021		5.245	116.897	0.43281	0.453831		5.245	265.828	0.17507	0.199571		5.245	134.001	0.37035	0.395904		5.245	107.837	0.47676	0.49196		5.245	193.755	0.25287	0.273807
	5.245	154.353	0.31566	0.343703		5.245	107.419	0.47088	0.493875		5.245	154.923	0.32504	0.342438		5.245	193.566	0.25562	0.274075		5.245	167.937	0.30085	0.315901		5.245	117.465	0.43072	0.451637		5.245	266.872	0.17442	0.19879		5.245	134.489	0.36897	0.394467		5.245	108.247	0.47485	0.490097		5.245	194.671	0.25165	0.272519
	5.245	154.794	0.31483	0.342723		6.262	121.159	0.41602	0.437867		5.245	155.489	0.32381	0.341191		5.245	194.589	0.2542	0.272634		5.245	168.539	0.29975	0.314773		5.245	117.963	0.42876	0.44973		5.245	267.859	0.1738	0.198058		5.245	134.946	0.36774	0.393132		5.245	108.724	0.47267	0.487947		5.245	195.797	0.25018	0.270952
	6.262	163.705	0.29832	0.324068		6.262	121.753	0.41379	0.435731		6.262	172.905	0.29054	0.306825		5.245	195.551	0.25293	0.271293		5.245	169.043	0.29881	0.313834		6.262	131.874	0.38184	0.402289		6.262	294.883	0.1581	0.179907		5.245	135.324	0.36665	0.392033		5.245	109.2	0.47055	0.48582		6.262	222.574	0.21924	0.238355
	6.262	164.326	0.29725	0.322843		6.262	122.345	0.41167	0.433622		6.262	173.876	0.28888	0.305111		6.262	220.834	0.22345	0.240233		6.262	186.362	0.26933	0.284669		6.262	132.76	0.37926	0.399605		6.262	296.094	0.15746	0.179171		5.245	135.767	0.36543	0.390754		5.245	109.62	0.46871	0.483958		6.262	223.609	0.21821	0.237251
	6.262	164.831	0.2964	0.321854		6.262	122.84	0.40995	0.431875		6.262	174.673	0.28744	0.303719		6.262	221.967	0.2223	0.239006		6.262	187.364	0.26781	0.283147		6.262	133.494	0.37704	0.397408		6.262	297.276	0.15685	0.178459		5.245	136.257	0.36413	0.389349		6.262	123.244	0.41582	0.430459		6.262	224.607	0.21719	0.236197
	6.262	165.341	0.29551	0.320861		6.262	123.337	0.4082	0.430135		6.262	175.584	0.2859	0.302143		6.262	223.09	0.22112	0.237803		6.262	188.016	0.26674	0.282165		6.262	134.142	0.37508	0.395488		6.262	298.384	0.15628	0.177796		6.262	147.171	0.33702	0.360475		6.262	123.838	0.41378	0.428395		6.262	225.554	0.2162	0.235205
	6.262	165.837	0.29467	0.319902		6.262	123.823	0.40653	0.428446		6.262	176.472	0.28435	0.300623		6.262	224.083	0.22012	0.236749		6.262	188.925	0.26538	0.280807		6.262	134.708	0.37339	0.393826		6.262	299.599	0.15566	0.177075		6.262	147.807	0.33559	0.358924		6.262	124.344	0.41203	0.426651		6.262	226.559	0.21523	0.234162
	6.262	166.163	0.29407	0.319274		6.262	124.236	0.40515	0.427022		6.262	177.216	0.28308	0.299361		6.262	225.095	0.2191	0.235685		6.262	189.636	0.26431	0.279754		6.262	135.378	0.37145	0.391877		6.262	300.717	0.1551	0.176417		6.262	148.358	0.33434	0.357591		6.262	124.852	0.4103	0.424915		6.262	227.518	0.21427	0.233175
	6.262	166.729	0.29313	0.31819		6.262	124.68	0.40371	0.425501		6.262	178.06	0.28169	0.297942		6.262	226.097	0.21808	0.234641		6.262	190.341	0.26328	0.278718		6.262	135.964	0.36975	0.390188		6.262	301.761	0.15458	0.175806		6.262	148.879	0.33315	0.35634		6.262	125.343	0.40865	0.423251		6.262	228.462	0.21335	0.232212
	6.262	167.183	0.29235	0.317326		6.262	125.045	0.40246	0.424259		6.262	178.706	0.28058	0.296865		6.262	226.96	0.21722	0.233748		6.262	191.067	0.26221	0.277659		6.262	136.517	0.36817	0.388607		6.262	302.693	0.15411	0.175265		6.262	149.41	0.33196	0.355073		6.262	125.806	0.40707	0.421693		6.262	229.434	0.21237	0.231228
	6.262	167.596	0.29162	0.316544		6.262	125.491	0.40097	0.422752		6.262	179.406	0.27945	0.295707		6.262	227.953	0.21624	0.23273		6.262	191.757	0.2612	0.27666		6.262	137.106	0.3665	0.386938		6.262	303.654	0.15365	0.17471		6.262	150.004	0.33062	0.353667		6.262	126.25	0.40556	0.42021		6.262	230.314	0.21153	0.230344
	6.262	168.067	0.29087	0.315657		6.262	125.938	0.39954	0.421251		6.262	180.122	0.27826	0.294531		6.262	228.927	0.21529	0.23174		6.262	192.454	0.26021	0.275658		6.262	137.66	0.36495	0.385381		6.262	304.563	0.15322	0.174189		6.262	150.365	0.32979	0.352818		6.262	126.729	0.404	0.418622		6.262	231.19	0.21069	0.229472
	6.262	168.468	0.29023	0.314906		6.262	126.345	0.39826	0.419894		6.262	180.789	0.27718	0.293444		6.262	229.877	0.21435	0.230782		6.262	193.032	0.25935	0.274833		6.262	138.235	0.36337	0.383778		6.262	305.63	0.1527	0.173581		6.262	150.827	0.32876	0.351738		6.262	127.189	0.40251	0.417108		6.262	232.074	0.20984	0.228597
	7.311	177.171	0.27651	0.299437		7.311	143.387	0.35008	0.369988		7.311	203.866	0.24493	0.260227		6.262	230.792	0.21349	0.229867		6.262	193.587	0.25852	0.274045		7.311	154.446	0.32426	0.343496		7.311	334.833	0.13887	0.158442		6.262	151.172	0.32799	0.350935		6.262	127.632	0.40105	0.41566		7.311	250.872	0.19367	0.211468
	7.311	177.651	0.27582	0.298628		7.311	144.076	0.34843	0.368219		7.311	204.903	0.24365	0.25891		6.262	231.775	0.21256	0.228892		7.311	222.343	0.22484	0.238602		7.311	155.467	0.32211	0.34124		7.311	336.243	0.13833	0.157777		6.262	151.58	0.32705	0.34999		6.262	128.057	0.39968	0.414281		7.311	252.007	0.19274	0.210516
	7.311	178.145	0.27509	0.2978		7.311	144.692	0.34692	0.366651		7.311	205.839	0.24252	0.257733		7.311	260.236	0.18913	0.203859		7.311	223.341	0.22382	0.237536		7.311	156.361	0.32021	0.339289		7.311	337.653	0.13778	0.157118		6.262	152.042	0.32607	0.348927		7.311	142.496	0.35823	0.372302		7.311	253.16	0.19182	0.209557
	7.311	178.485	0.27463	0.297232		7.311	145.207	0.34571	0.365351		7.311	206.824	0.24132	0.256506		7.311	261.444	0.18823	0.202917		7.311	224.188	0.22294	0.236639		7.311	157.271	0.31827	0.337326		7.311	338.97	0.13727	0.156508		7.311	165.8	0.29896	0.319973		7.311	143.18	0.35645	0.370523		7.311	254.151	0.19101	0.20874
	7.311	178.917	0.27403	0.296515		7.311	145.699	0.3445	0.364117		7.311	207.557	0.24043	0.2556		7.311	262.619	0.18735	0.202009		7.311	225.074	0.22203	0.235707		7.311	158.054	0.31668	0.335654		7.311	340.14	0.13683	0.15597		7.311	166.46	0.29781	0.318704		7.311	143.805	0.35483	0.368913		7.311	255.117	0.19025	0.20795
	7.311	179.201	0.27357	0.296045		7.311	146.172	0.34342	0.362939		7.311	208.314	0.23952	0.254671		7.311	263.71	0.18657	0.201174		7.311	225.794	0.22129	0.234955		7.311	158.703	0.31526	0.334282		7.311	341.289	0.1364	0.155445		7.311	167.023	0.29683	0.31763		7.311	144.419	0.35326	0.367344		7.311	256.128	0.18945	0.207129
	7.311	179.521	0.2731	0.295517		7.311	146.829	0.34192	0.361315		7.311	209.116	0.23859	0.253694		7.311	264.794	0.18579	0.20035		7.311	226.665	0.22041	0.234053		7.311	159.454	0.31374	0.332707		7.311	342.394	0.13598	0.154943		7.311	167.592	0.2958	0.316552		7.311	145.052	0.35164	0.365741		7.311	257.009	0.18876	0.206419
	7.311	179.922	0.27252	0.294858		7.311	147.163	0.34115	0.360495		7.311	209.839	0.23769	0.25282		7.311	265.875	0.18503	0.199536		7.311	227.278	0.21977	0.233421		7.311	160.043	0.3125	0.331483		7.311	343.478	0.13554	0.154454		7.311	168.138	0.29487	0.315524		7.311	145.624	0.35019	0.364305		7.311	257.902	0.18806	0.205704
	7.311	180.272	0.27206	0.294286		7.311	147.667	0.34012	0.359265		7.311	210.583	0.23683	0.251927		7.311	266.919	0.18427	0.198755		7.311	227.921	0.21911	0.232763		7.311	160.626	0.31128	0.33028		7.311	344.619	0.1351	0.153943		7.311	168.688	0.2939	0.314495		7.311	146.248	0.34862	0.36275		7.311	258.762	0.18737	0.205021
	7.311	180.626	0.27155	0.293709		7.311	148.04	0.33924	0.358359		7.311	211.32	0.23597	0.251048		7.311	267.963	0.18354	0.197981		7.311	228.661	0.21837	0.232009		7.311	161.356	0.30982	0.328786		7.311	345.735	0.1347	0.153446		7.311	169.08	0.29323	0.313766		7.311	146.804	0.34723	0.361377		7.311	259.614	0.18673	0.204348
	7.311	180.912	0.27107	0.293245		7.311	148.492	0.33823	0.357269		7.311	212.027	0.23515	0.250211		7.311	269.029	0.18276	0.197196		7.311	229.439	0.2176	0.231223		7.311	162.035	0.30847	0.327408		7.311	346.635	0.13437	0.153047		7.311	169.557	0.29241	0.312883		7.311	147.26	0.34607	0.360258
																7.311	270.043	0.18204	0.196456		7.311	230.071	0.21696	0.230588												7.311	170.031	0.2916	0.312011		7.311	147.742	0.34488	0.359082
																7.311	271.066	0.18134	0.195714																						7.311	148.227	0.3437	0.357907
																7.311	272.014	0.18069	0.195032

## Sheet: H-S
	Branch-leaf					Branch-leaf					Branch-leaf					Branch-leaf					Branch-leaf					Branch-leaf					Branch-leaf					Branch-leaf					Branch-leaf					Branch-leaf
	1-3					1-4					1-5					2-3					2-4					2-5					3-3					3-4					3-5					4-3
	F (N)	Cp (pF)	Z (MΩ)	Xc (MΩ)		F (N)	Cp (pF)	Z (MΩ)	Xc (MΩ)		F (N)	Cp (pF)	Z (MΩ)	Xc (MΩ)		F (N)	Cp (pF)	Z (MΩ)	Xc (MΩ)		F (N)	Cp (pF)	Z (MΩ)	Xc (MΩ)		F (N)	Cp (pF)	Z (MΩ)	Xc (MΩ)		F (N)	Cp (pF)	Z (MΩ)	Xc (MΩ)		F (N)	Cp (pF)	Z (MΩ)	Xc (MΩ)		F (N)	Cp (pF)	Z (MΩ)	Xc (MΩ)		F (N)	Cp (pF)	Z (MΩ)	Xc (MΩ)
	1.139	30.5791	1.4652	1.73489		1.139	39.1439	1.3225	1.35529		1.139	50.042	1.0367	1.06014		1.139	52.3375	0.97426	1.01364		1.139	34.4855	1.4987	1.53837		1.139	30.5791	1.4652	1.73489		1.139	41.7237	1.2234	1.2715		1.139	28.0426	1.7779	1.89182		1.139	65.9695	0.72282	0.804183		1.139	30.5791	1.4652	1.73489
	1.139	31.4741	1.4122	1.68556		1.139	39.6059	1.3064	1.33949		1.139	51.1595	1.0142	1.03698		1.139	52.6023	0.96994	1.00854		1.139	34.8214	1.4844	1.52353		1.139	31.4741	1.4122	1.68556		1.139	42.3774	1.2049	1.25188		1.139	28.4162	1.7577	1.86695		1.139	66.7016	0.71605	0.795356		1.139	31.4741	1.4122	1.68556
	1.139	32.2814	1.37	1.64341		1.139	39.9968	1.2934	1.32639		1.139	52.1495	0.9949	1.0173		1.139	52.7946	0.96746	1.00487		1.139	35.1051	1.4724	1.51122		1.139	32.2814	1.37	1.64341		1.139	42.8461	1.1919	1.23819		1.139	28.6585	1.7445	1.85116		1.139	67.3709	0.71008	0.787455		1.139	32.2814	1.37	1.64341
	1.139	33.1562	1.3293	1.60005		1.139	40.4173	1.28	1.31259		1.139	53.072	0.97757	0.999614		1.139	53.0192	0.96363	1.00061		1.139	35.3191	1.4633	1.50206		1.139	33.1562	1.3293	1.60005		1.139	43.2738	1.1803	1.22595		1.139	29.0007	1.7248	1.82932		1.139	68.091	0.70118	0.779127		1.139	33.1562	1.3293	1.60005
	1.139	34.0083	1.2905	1.55996		1.139	40.7441	1.2699	1.30207		1.139	54.0119	0.96066	0.982219		1.139	53.2332	0.96025	0.996587		1.139	35.5365	1.4546	1.49287		1.139	34.0083	1.2905	1.55996		1.139	43.6861	1.1693	1.21438		1.139	29.2792	1.71	1.81192		1.139	68.6873	0.69604	0.772363		1.139	34.0083	1.2905	1.55996
	1.139	36.1285	1.2104	1.46841		1.139	41.1066	1.2587	1.29058		1.139	54.8929	0.9448	0.966455		1.139	53.4523	0.95646	0.992502		1.139	35.7196	1.4471	1.48522		1.139	36.1285	1.2104	1.46841		1.139	44.0862	1.1588	1.20336		1.139	29.5322	1.6964	1.7964		1.139	69.2422	0.69044	0.766173		1.139	36.1285	1.2104	1.46841
	1.139	38.1757	1.1375	1.38967		1.139	41.4797	1.2473	1.27898		1.139	55.6613	0.93136	0.953113		1.139	53.6795	0.95252	0.988301		1.139	35.9467	1.4379	1.47584		1.139	38.1757	1.1375	1.38967		1.139	44.4283	1.1499	1.19409		1.139	29.777	1.6831	1.78163		1.139	69.9755	0.68171	0.758144		1.139	38.1757	1.1375	1.38967
	1.139	39.1325	1.0963	1.35569		1.139	41.7747	1.2385	1.26994		1.139	56.4234	0.91876	0.94024		1.139	53.8383	0.94994	0.985386		1.139	36.1338	1.4304	1.4682		1.139	39.1325	1.0963	1.35569		1.139	44.7929	1.1406	1.18437		1.139	30.1488	1.6605	1.75966		1.139	71.4781	0.66303	0.742207		1.139	39.1325	1.0963	1.35569
	1.139	39.6645	1.0837	1.33751		1.139	42.1589	1.2279	1.25837		1.139	57.2319	0.90558	0.926957		1.139	54.0138	0.94689	0.982185		1.139	36.2912	1.4242	1.46183		1.139	39.6645	1.0837	1.33751		1.139	45.0965	1.1331	1.1764		1.139	30.4981	1.6382	1.7395		1.139	72.4627	0.65336	0.732122		1.139	39.6645	1.0837	1.33751
	1.139	40.1684	1.0689	1.32073		1.139	42.5079	1.2177	1.24804		1.139	57.9321	0.89444	0.915754		1.139	54.1869	0.94394	0.979047		1.139	36.4629	1.4174	1.45495		1.139	40.1684	1.0689	1.32073		1.139	45.4778	1.1238	1.16654		1.139	30.6761	1.6272	1.72941		1.139	73.4955	0.64193	0.721834		1.139	40.1684	1.0689	1.32073
	2.149	118.62	0.40783	0.447239		2.149	73.8116	0.70189	0.718742		1.139	58.6059	0.88377	0.905225		1.139	54.3555	0.94107	0.97601		1.139	36.654	1.4101	1.44736		2.149	118.62	0.40783	0.447239		1.139	45.7934	1.1162	1.1585		1.139	30.8683	1.6173	1.71864		1.139	74.7782	0.62558	0.709452		2.149	118.62	0.40783	0.447239
	2.149	125.045	0.38753	0.424259		2.149	74.6613	0.69372	0.710563		2.149	101.525	0.5046	0.522546		2.149	71.7166	0.71123	0.739738		2.149	65.4382	0.78803	0.810712		2.149	125.045	0.38753	0.424259		2.149	68.6178	0.73782	0.773145		1.139	31.0655	1.607	1.70773		2.149	118.342	0.38523	0.44829		2.149	125.045	0.38753	0.424259
	2.149	131.941	0.36866	0.402085		2.149	75.2966	0.68761	0.704567		2.149	102.939	0.49722	0.515369		2.149	72.2698	0.70586	0.734076		2.149	66.1006	0.78013	0.802588		2.149	131.941	0.36866	0.402085		2.149	69.2463	0.73042	0.766128		2.149	65.1302	0.78483	0.814546		2.149	119.358	0.38162	0.444474		2.149	131.941	0.36866	0.402085
	2.149	136.782	0.35629	0.387855		2.149	75.901	0.6819	0.698957		2.149	104.194	0.49083	0.509161		2.149	72.7184	0.7017	0.729547		2.149	66.5897	0.77438	0.796693		2.149	136.782	0.35629	0.387855		2.149	70.0122	0.72199	0.757747		2.149	65.7445	0.77778	0.806935		2.149	120.437	0.37835	0.440492		2.149	136.782	0.35629	0.387855
	2.149	141.119	0.34643	0.375935		2.149	76.5056	0.67638	0.693433		2.149	105.451	0.48462	0.503092		2.149	73.1047	0.69799	0.725692		2.149	67.0394	0.76919	0.791348		2.149	141.119	0.34643	0.375935		2.149	70.5841	0.71575	0.751607		2.149	66.2184	0.77247	0.80116		2.149	121.394	0.37515	0.437019		2.149	141.119	0.34643	0.375935
	2.149	147.076	0.33344	0.360708		2.149	77.0681	0.67115	0.688372		2.149	106.52	0.47946	0.498043		2.149	73.4779	0.6942	0.722007		2.149	67.4779	0.76413	0.786206		2.149	147.076	0.33344	0.360708		2.149	71.1808	0.70938	0.745307		2.149	66.7097	0.76703	0.79526		2.149	122.17	0.37285	0.434243		2.149	147.076	0.33344	0.360708
	2.149	151.446	0.32503	0.3503		2.149	77.6003	0.66635	0.683651		2.149	107.775	0.47338	0.492243		2.149	73.8581	0.69059	0.71829		2.149	67.9033	0.75943	0.78128		2.149	151.446	0.32503	0.3503		2.149	71.8127	0.70274	0.738748		2.149	67.1973	0.76169	0.789489		2.149	123.104	0.37017	0.430949		2.149	151.446	0.32503	0.3503
	2.149	156.331	0.31348	0.339354		2.149	78.1467	0.66144	0.678871		2.149	108.729	0.46893	0.487924		2.149	74.2568	0.68685	0.714433		2.149	68.2589	0.75547	0.77721		2.149	156.331	0.31348	0.339354		2.149	72.4219	0.69652	0.732534		2.149	67.6217	0.75694	0.784534		2.149	125.739	0.36349	0.421918		2.149	156.331	0.31348	0.339354
	2.149	159.03	0.30831	0.333594		2.149	78.6217	0.65743	0.674769		2.149	109.828	0.46392	0.483042		2.149	74.6597	0.68307	0.710578		2.149	68.602	0.75164	0.773323		2.149	159.03	0.30831	0.333594		2.149	72.9172	0.69138	0.727558		2.149	68.0314	0.75264	0.779809		2.149	127.181	0.35957	0.417134		2.149	159.03	0.30831	0.333594
	2.149	162.583	0.3019	0.326304		2.149	79.1829	0.65259	0.669987		2.149	110.844	0.45924	0.478614		2.149	74.9307	0.68044	0.708008		2.149	68.9587	0.74774	0.769323		2.149	162.583	0.3019	0.326304		2.149	73.4066	0.68635	0.722708		2.149	68.4604	0.74815	0.774923		2.149	128.203	0.35651	0.413809		2.149	162.583	0.3019	0.326304
	2.149	165.232	0.29723	0.321073		2.149	79.7198	0.64795	0.665475		2.149	111.84	0.45474	0.474352		2.149	75.2088	0.67783	0.70539		2.149	69.3138	0.74383	0.765382		2.149	165.232	0.29723	0.321073		2.149	73.9168	0.68124	0.717719		2.149	68.9188	0.74316	0.769769		2.149	129.028	0.3541	0.411163		2.149	165.232	0.29723	0.321073
	3.178	250.242	0.19908	0.212001		3.178	108.96	0.47194	0.48689		2.149	112.848	0.45029	0.470115		3.178	97.1596	0.5221	0.546025		2.149	69.7023	0.7396	0.761116		3.178	250.242	0.19908	0.212001		2.149	74.4168	0.67637	0.712897		2.149	69.3597	0.73853	0.764875		2.149	129.248	0.35364	0.410463		3.178	250.242	0.19908	0.212001
	3.178	252.051	0.19771	0.210479		3.178	109.863	0.46791	0.482888		3.178	156.268	0.32415	0.339491		3.178	97.5514	0.51998	0.543831		3.178	87.7632	0.58622	0.604485		3.178	252.051	0.19771	0.210479		2.149	74.9099	0.67153	0.708204		2.149	69.7641	0.73427	0.760442		3.178	150.717	0.2992	0.351994		3.178	252.051	0.19771	0.210479
	3.178	253.373	0.19671	0.209381		3.178	110.583	0.4647	0.479744		3.178	157.777	0.32093	0.336244		3.178	97.8907	0.51818	0.541947		3.178	88.302	0.58241	0.600796		3.178	253.373	0.19671	0.209381		3.178	92.8018	0.53641	0.571665		3.178	98.6467	0.52141	0.537793		3.178	151.595	0.29748	0.349956		3.178	253.373	0.19671	0.209381
	3.178	254.533	0.19582	0.208427		3.178	111.335	0.46137	0.476504		3.178	159.26	0.31787	0.333113		3.178	98.253	0.51639	0.539948		3.178	88.7616	0.57927	0.597686		3.178	254.533	0.19582	0.208427		3.178	93.6502	0.53107	0.566486		3.178	99.3421	0.51764	0.534029		3.178	152.493	0.29551	0.347895		3.178	254.533	0.19582	0.208427
	3.178	255.75	0.19496	0.207435		3.178	111.939	0.45872	0.473932		3.178	160.775	0.31477	0.329974		3.178	98.6403	0.51428	0.537828		3.178	89.1472	0.57677	0.5951		3.178	255.75	0.19496	0.207435		3.178	94.4258	0.52628	0.561833		3.178	99.9581	0.51435	0.530738		3.178	153.245	0.29412	0.346188		3.178	255.75	0.19496	0.207435
	3.178	257.187	0.1939	0.206276		3.178	112.469	0.45646	0.471699		3.178	161.969	0.31234	0.327541		3.178	98.9568	0.5126	0.536108		3.178	89.5038	0.57455	0.592729		3.178	257.187	0.1939	0.206276		3.178	95.0881	0.52227	0.55792		3.178	100.555	0.51122	0.527587		3.178	153.856	0.29285	0.344813		3.178	257.187	0.1939	0.206276
	3.178	258.572	0.19288	0.205171		3.178	112.998	0.45418	0.469491		3.178	163.286	0.30981	0.324899		3.178	99.2773	0.51097	0.534377		3.178	89.8709	0.57225	0.590308		3.178	258.572	0.19288	0.205171		3.178	95.7772	0.51813	0.553906		3.178	101.122	0.50824	0.524629		3.178	154.656	0.2913	0.343029		3.178	258.572	0.19288	0.205171
	3.178	260.451	0.19147	0.203691		3.178	113.533	0.4519	0.467278		3.178	164.56	0.30732	0.322384		3.178	99.501	0.50986	0.533176		3.178	90.1812	0.57027	0.588277		3.178	260.451	0.19147	0.203691		3.178	96.3751	0.5146	0.550469		3.178	101.612	0.5057	0.522099		3.178	155.349	0.28989	0.341499		3.178	260.451	0.19147	0.203691
	3.178	261.341	0.19084	0.202997		3.178	114.083	0.44957	0.465026		3.178	165.774	0.30499	0.320023		3.178	99.7938	0.50843	0.531611		3.178	90.4734	0.56846	0.586377		3.178	261.341	0.19084	0.202997		3.178	96.9278	0.51142	0.54733		3.178	102.11	0.50311	0.519553		3.178	155.973	0.28866	0.340133		3.178	261.341	0.19084	0.202997
	3.178	262.213	0.19023	0.202322		3.178	114.533	0.44773	0.463199		3.178	167.003	0.30268	0.317668		3.178	100.078	0.50703	0.530102		3.178	90.8076	0.56637	0.584219		3.178	262.213	0.19023	0.202322		3.178	97.4663	0.50824	0.544306		3.178	102.615	0.50056	0.516996		3.178	156.572	0.28759	0.338831		3.178	262.213	0.19023	0.202322
	4.212	309.948	0.16106	0.171163		3.178	115.044	0.44561	0.461141		3.178	168.144	0.30052	0.315512		4.212	112.373	0.45265	0.472102		3.178	91.11	0.56451	0.58228		4.212	309.948	0.16106	0.171163		3.178	98.0184	0.50504	0.54124		3.178	103.103	0.4981	0.514549		3.178	157.065	0.28673	0.337768		4.212	309.948	0.16106	0.171163
	4.212	311.33	0.16037	0.170403		4.212	132.586	0.38287	0.400129		3.178	169.251	0.29852	0.313449		4.212	112.761	0.45117	0.470478		4.212	107.063	0.48083	0.495517		4.212	311.33	0.16037	0.170403		3.178	98.5278	0.50211	0.538442		4.212	124.902	0.41002	0.424745		3.178	159.66	0.2797	0.332278		4.212	311.33	0.16037	0.170403
	4.212	312.681	0.15968	0.169667		4.212	133.212	0.38092	0.398249		4.212	203.12	0.24822	0.261183		4.212	113.08	0.4499	0.46915		4.212	107.565	0.47862	0.493204		4.212	312.681	0.15968	0.169667		3.178	99.0438	0.49914	0.535637		4.212	125.715	0.40721	0.421998		4.212	182.533	0.23961	0.290641		4.212	312.681	0.15968	0.169667
	4.212	313.685	0.15918	0.169124		4.212	133.825	0.37906	0.396425		4.212	204.82	0.24614	0.259015		4.212	113.377	0.44872	0.467921		4.212	108.022	0.47658	0.491118		4.212	313.685	0.15918	0.169124		4.212	114.011	0.43028	0.465319		4.212	126.471	0.40465	0.419476		4.212	183.94	0.23734	0.288418		4.212	313.685	0.15918	0.169124
	4.212	314.881	0.15861	0.168481		4.212	134.391	0.37734	0.394755		4.212	206.397	0.24424	0.257036		4.212	113.695	0.44749	0.466613		4.212	108.388	0.47496	0.489459		4.212	314.881	0.15861	0.168481		4.212	114.902	0.4265	0.461711		4.212	127.163	0.40238	0.417193		4.212	185.6	0.23502	0.285838		4.212	314.881	0.15861	0.168481
	4.212	315.877	0.15814	0.16795		4.212	134.886	0.37584	0.393306		4.212	207.857	0.24248	0.255231		4.212	113.96	0.44648	0.465528		4.212	108.716	0.47352	0.487983		4.212	315.877	0.15814	0.16795		4.212	115.806	0.42279	0.458107		4.212	127.814	0.4002	0.415068		4.212	186.492	0.23368	0.284471		4.212	315.877	0.15814	0.16795
	4.212	316.834	0.15768	0.167443		4.212	135.391	0.37428	0.391839		4.212	209.373	0.24065	0.253383		4.212	114.234	0.44543	0.464411		4.212	109.013	0.4722	0.486653		4.212	316.834	0.15768	0.167443		4.212	116.589	0.41958	0.45503		4.212	128.427	0.39819	0.413087		4.212	187.464	0.23223	0.282996		4.212	316.834	0.15768	0.167443
	4.212	317.681	0.15729	0.166996		4.212	135.871	0.37286	0.390455		4.212	210.857	0.23892	0.2516		4.212	114.498	0.44445	0.46334		4.212	109.291	0.47094	0.485415		4.212	317.681	0.15729	0.166996		4.212	117.405	0.41623	0.451868		4.212	129.018	0.39626	0.411195		4.212	188.404	0.23084	0.281584		4.212	317.681	0.15729	0.166996
	4.212	318.441	0.15692	0.166598		4.212	136.292	0.37161	0.389249		4.212	212.195	0.23738	0.250013		4.212	114.734	0.44356	0.462387		4.212	109.627	0.46954	0.483928		4.212	318.441	0.15692	0.166598		4.212	118.239	0.41296	0.44868		4.212	129.521	0.39468	0.409598		4.212	189.481	0.22916	0.279983		4.212	318.441	0.15692	0.166598
	4.212	319.225	0.15654	0.166188		4.212	136.728	0.37028	0.388008		4.212	213.467	0.23588	0.248523		4.212	114.981	0.44257	0.461394		4.212	109.995	0.46777	0.482309		4.212	319.225	0.15654	0.166188		4.212	118.973	0.41004	0.445912		4.212	130.046	0.39304	0.407944		4.212	190.624	0.22657	0.278305		4.212	319.225	0.15654	0.166188
	4.212	320.207	0.15607	0.165679		4.212	137.106	0.36917	0.386938		4.212	214.798	0.23439	0.246983		4.212	115.29	0.44139	0.460157		4.212	110.289	0.46653	0.481023		4.212	320.207	0.15607	0.165679		4.212	119.682	0.40736	0.443271		4.212	130.566	0.3914	0.40632		4.212	191.853	0.2244	0.276522		4.212	320.207	0.15607	0.165679
	5.245	368.096	0.13575	0.144124		4.212	137.507	0.36799	0.38581		4.212	216.081	0.23297	0.245517		5.245	127.71	0.39823	0.415406		5.245	124.227	0.4139	0.427053		5.245	368.096	0.13575	0.144124		4.212	120.357	0.40481	0.440785		5.245	148.981	0.34221	0.356096		4.212	193.21	0.22254	0.27458		5.245	368.096	0.13575	0.144124
	5.245	369.127	0.13538	0.143722		5.245	150.986	0.33312	0.351367		4.212	217.339	0.23158	0.244096		5.245	128.06	0.39717	0.414271		5.245	124.687	0.41237	0.425478		5.245	369.127	0.13538	0.143722		4.212	121.023	0.40235	0.438359		5.245	149.622	0.3407	0.35457		4.212	194.096	0.22125	0.273326		5.245	369.127	0.13538	0.143722
	5.245	370.096	0.13503	0.143345		5.245	151.658	0.33155	0.34981		5.245	247.46	0.20199	0.214384		5.245	128.219	0.39663	0.413757		5.245	125.072	0.41109	0.424168		5.245	370.096	0.13503	0.143345		4.212	121.699	0.39987	0.435924		5.245	150.224	0.33929	0.353149		5.245	211.065	0.20014	0.251352		5.245	370.096	0.13503	0.143345
	5.245	371.013	0.1347	0.142991		5.245	152.254	0.33011	0.348441		5.245	249.109	0.20061	0.212965		5.245	128.534	0.39564	0.412743		5.245	125.413	0.40995	0.423015		5.245	371.013	0.1347	0.142991		5.245	138.401	0.34816	0.383317		5.245	150.821	0.3379	0.351752		5.245	211.783	0.19947	0.250499		5.245	371.013	0.1347	0.142991
	5.245	371.925	0.13438	0.14264		5.245	152.821	0.32877	0.347148		5.245	250.696	0.19931	0.211617		5.245	128.816	0.39476	0.41184		5.245	125.749	0.40883	0.421884		5.245	371.925	0.13438	0.14264		5.245	139.292	0.34566	0.380866		5.245	151.365	0.33664	0.350487		5.245	212.43	0.19884	0.249736		5.245	371.925	0.13438	0.14264
	5.245	372.881	0.13405	0.142275		5.245	153.394	0.32745	0.345851		5.245	252.208	0.19809	0.210348		5.245	129.059	0.39397	0.411064		5.245	126.097	0.4077	0.42072		5.245	372.881	0.13405	0.142275		5.245	140.175	0.34338	0.378466		5.245	151.848	0.33551	0.349373		5.245	213.075	0.19817	0.248981		5.245	372.881	0.13405	0.142275
	5.245	373.808	0.13373	0.141922		5.245	153.894	0.32626	0.344728		5.245	253.954	0.19648	0.208902		5.245	129.308	0.3932	0.410273		5.245	126.394	0.40672	0.419731		5.245	373.808	0.13373	0.141922		5.245	140.911	0.34144	0.37649		5.245	152.363	0.33435	0.348192		5.245	213.738	0.19752	0.248208		5.245	373.808	0.13373	0.141922
	5.245	374.711	0.13342	0.14158		5.245	154.42	0.32503	0.343553		5.245	255.373	0.19536	0.207741		5.245	129.543	0.39248	0.409528		5.245	126.654	0.40587	0.41887		5.245	374.711	0.13342	0.14158		5.245	141.64	0.33954	0.374552		5.245	152.835	0.33326	0.347116		5.245	214.296	0.19684	0.247562		5.245	374.711	0.13342	0.14158
	5.245	375.739	0.13308	0.141192		5.245	154.854	0.32401	0.342591		5.245	256.737	0.1943	0.206638		5.245	129.829	0.39159	0.408626		5.245	126.978	0.40482	0.417801		5.245	375.739	0.13308	0.141192		5.245	142.333	0.33773	0.372728		5.245	153.278	0.33223	0.346113		5.245	214.962	0.1959	0.246795		5.245	375.739	0.13308	0.141192
	5.245	376.651	0.13277	0.140851		5.245	155.308	0.32295	0.341589		5.245	257.978	0.19336	0.205644		5.245	130.012	0.39103	0.408051		5.245	127.309	0.40375	0.416715		5.245	376.651	0.13277	0.140851		5.245	143.069	0.33582	0.370811		5.245	153.749	0.33116	0.345053		5.245	215.527	0.19523	0.246148		5.245	376.651	0.13277	0.140851
	5.245	377.497	0.13248	0.140535		5.245	155.737	0.32197	0.340648		5.245	259.289	0.19239	0.204604		6.262	137.392	0.36934	0.386133		6.262	141.383	0.36285	0.375233		5.245	377.497	0.13248	0.140535		5.245	143.703	0.33422	0.369175		5.245	154.2	0.33014	0.344044		5.245	216.055	0.19473	0.245546		5.245	377.497	0.13248	0.140535
	6.262	419.935	0.11923	0.126333		5.245	156.16	0.32102	0.339725		5.245	260.631	0.19138	0.20355		6.262	137.648	0.36854	0.385414		6.262	141.757	0.36179	0.374243		6.262	419.935	0.11923	0.126333		5.245	144.304	0.33273	0.367637		6.262	171.312	0.29543	0.309678		5.245	216.581	0.19426	0.24495		6.262	419.935	0.11923	0.126333
	6.262	421.163	0.11891	0.125964		6.262	168.699	0.29577	0.314474		6.262	286.573	0.17317	0.185124		6.262	138.015	0.36762	0.38439		6.262	142.138	0.36093	0.37324		6.262	421.163	0.11891	0.125964		5.245	144.925	0.33121	0.366062		6.262	171.915	0.29437	0.308592		5.245	217.085	0.19383	0.244381		6.262	421.163	0.11891	0.125964
	6.262	422.383	0.11858	0.125601		6.262	169.294	0.29464	0.313369		6.262	288.344	0.17208	0.183987		6.262	138.273	0.36687	0.383672		6.262	142.491	0.36006	0.372315		6.262	422.383	0.11858	0.125601		5.245	145.615	0.32958	0.364327		6.262	172.45	0.29339	0.307634		6.262	228.6	0.1836	0.232071		6.262	422.383	0.11858	0.125601
	6.262	424.229	0.11808	0.125054		6.262	169.839	0.2936	0.312364		6.262	290.027	0.17108	0.182919		6.262	138.514	0.36617	0.383005		6.262	142.852	0.35912	0.371374		6.262	424.229	0.11808	0.125054		6.262	169.149	0.2803	0.313638		6.262	172.924	0.29257	0.306791		6.262	229.126	0.18327	0.231539		6.262	424.229	0.11808	0.125054
	6.262	425.301	0.1178	0.124739		6.262	170.421	0.29252	0.311297		6.262	291.504	0.17017	0.181992		6.262	138.811	0.36538	0.382185		6.262	143.138	0.35842	0.370632		6.262	425.301	0.1178	0.124739		6.262	170.02	0.27877	0.312031		6.262	173.356	0.29183	0.306026		6.262	229.522	0.18296	0.231139		6.262	425.301	0.1178	0.124739
	6.262	426.421	0.11751	0.124411		6.262	171.107	0.2912	0.310049		6.262	292.887	0.16935	0.181133		6.262	138.992	0.36487	0.381688		6.262	143.5	0.35759	0.369697		6.262	426.421	0.11751	0.124411		6.262	170.687	0.27762	0.310812		6.262	173.782	0.29108	0.305276		6.262	229.93	0.18269	0.230729		6.262	426.421	0.11751	0.124411
	6.262	427.749	0.11718	0.124025		6.262	171.701	0.29013	0.308976		6.262	294.208	0.16859	0.18032		6.262	139.255	0.36415	0.380967		6.262	143.809	0.35687	0.368903		6.262	427.749	0.11718	0.124025		6.262	171.36	0.27648	0.309591		6.262	174.222	0.29031	0.304505		6.262	230.28	0.18244	0.230378		6.262	427.749	0.11718	0.124025
	6.262	428.966	0.11687	0.123673		6.262	172.129	0.28934	0.308208		6.262	295.485	0.16785	0.17954		6.262	139.546	0.36339	0.380172		6.262	144.051	0.35631	0.368283		6.262	428.966	0.11687	0.123673		6.262	171.989	0.27543	0.308459		6.262	174.697	0.28949	0.303677		6.262	230.634	0.18219	0.230025		6.262	428.966	0.11687	0.123673
	6.262	430.014	0.1166	0.123372		6.262	172.533	0.2886	0.307486		6.262	296.735	0.16715	0.178784		6.262	139.785	0.36278	0.379522		6.262	144.375	0.35551	0.367456		6.262	430.014	0.1166	0.123372		6.262	172.704	0.2743	0.307182		6.262	175.131	0.28873	0.302925		6.262	231.476	0.18145	0.229188		6.262	430.014	0.1166	0.123372
	6.262	430.981	0.11636	0.123095		6.262	172.899	0.28792	0.306835		6.262	297.988	0.16646	0.178032		6.262	140.076	0.36207	0.378734		7.311	153.767	0.33386	0.345012		6.262	430.981	0.11636	0.123095		6.262	173.559	0.27283	0.305669		6.262	175.537	0.28805	0.302224		6.262	231.879	0.1812	0.22879		6.262	430.981	0.11636	0.123095
	6.262	431.961	0.11612	0.122816		6.262	173.239	0.28731	0.306233		6.262	299.205	0.16579	0.177308		7.311	149.85	0.33772	0.354031		7.311	154.268	0.33276	0.343892		6.262	431.961	0.11612	0.122816		6.262	174.214	0.27156	0.304519		6.262	175.979	0.28728	0.301465		6.262	232.276	0.18096	0.228399		6.262	431.961	0.11612	0.122816
	7.311	499.607	0.10032	0.106187		6.262	173.572	0.2867	0.305646		6.262	300.411	0.16513	0.176596		7.311	150.167	0.33703	0.353284		7.311	154.624	0.33198	0.3431		7.311	499.607	0.10032	0.106187		6.262	175	0.27008	0.303152		7.311	188.698	0.26729	0.281145		7.311	240.281	0.17643	0.22079		7.311	499.607	0.10032	0.106187
	7.311	500.79	0.1001	0.105936		7.311	182.908	0.27094	0.290045		7.311	330.528	0.14845	0.160505		7.311	150.467	0.33623	0.352579		7.311	154.934	0.3313	0.342414		7.311	500.79	0.1001	0.105936		6.262	175.638	0.26902	0.30205		7.311	189.235	0.26652	0.280347		7.311	240.695	0.17614	0.22041		7.311	500.79	0.1001	0.105936
	7.311	501.626	0.099948	0.105759		7.311	183.41	0.27013	0.289251		7.311	332.007	0.14778	0.15979		7.311	150.673	0.33577	0.352097		7.311	155.272	0.33055	0.341668		7.311	501.626	0.099948	0.105759		6.262	176.145	0.26838	0.301181		7.311	189.716	0.26584	0.279637		7.311	241.064	0.17588	0.220072		7.311	501.626	0.099948	0.105759
	7.311	502.581	0.099764	0.105558		7.311	183.842	0.26945	0.288571		7.311	333.429	0.14714	0.159109		7.311	150.878	0.3353	0.351619		7.311	155.596	0.32986	0.340957		7.311	502.581	0.099764	0.105558		7.311	192.879	0.24307	0.275051		7.311	190.212	0.26509	0.278907		7.311	241.469	0.17552	0.219703		7.311	502.581	0.099764	0.105558
	7.311	503.73	0.099555	0.105317		7.311	184.246	0.2688	0.287939		7.311	334.855	0.1465	0.158431		7.311	151.042	0.33491	0.351237		7.311	155.867	0.32926	0.340364		7.311	503.73	0.099555	0.105317		7.311	193.785	0.24187	0.273765		7.311	190.687	0.26441	0.278213		7.311	241.85	0.17526	0.219357		7.311	503.73	0.099555	0.105317
	7.311	504.908	0.099343	0.105072		7.311	184.603	0.26822	0.287382		7.311	336.283	0.14588	0.157759		7.311	151.368	0.33419	0.35048		7.311	156.146	0.32866	0.339756		7.311	504.908	0.099343	0.105072		7.311	194.585	0.24084	0.272639		7.311	191.105	0.26379	0.277604		7.311	242.066	0.17508	0.219161		7.311	504.908	0.099343	0.105072
	7.311	506.069	0.099141	0.104831		7.311	184.978	0.26763	0.286799		7.311	337.471	0.14536	0.157203		7.311	151.643	0.33362	0.349845		7.311	156.41	0.32809	0.339182		7.311	506.069	0.099141	0.104831		7.311	195.301	0.23981	0.27164		7.311	191.6	0.26299	0.276887		7.311	242.507	0.17462	0.218763		7.311	506.069	0.099141	0.104831
	7.311	507.131	0.098956	0.104611		7.311	185.274	0.26715	0.286341		7.311	338.564	0.14487	0.156696		7.311	151.712	0.33342	0.349686		7.311	156.694	0.32748	0.338568		7.311	507.131	0.098956	0.104611		7.311	195.981	0.23886	0.270697		7.311	191.969	0.26247	0.276355		7.311	242.884	0.17426	0.218423		7.311	507.131	0.098956	0.104611
	7.311	508.098	0.09879	0.104412		7.311	185.617	0.26662	0.285812		7.311	339.786	0.14434	0.156132		7.311	151.907	0.33299	0.349237							7.311	508.098	0.09879	0.104412		7.311	196.66	0.23802	0.269763		7.311	192.378	0.26188	0.275767		7.311	243.151	0.17407	0.218183		7.311	508.098	0.09879	0.104412
	7.311	509.065	0.098619	0.104214		7.311	185.974	0.26604	0.285263		7.311	340.91	0.14384	0.155617												7.311	509.065	0.098619	0.104214		7.311	199.546	0.23201	0.265861		7.311	192.808	0.26128	0.275152		7.311	243.427	0.1739	0.217936		7.311	509.065	0.098619	0.104214
	7.311	509.982	0.098456	0.104026		7.311	186.301	0.26554	0.284762		7.311	342.002	0.14333	0.155121												7.311	509.982	0.098456	0.104026		7.311	200.055	0.23166	0.265185		7.311	193.261	0.26063	0.274507		7.311	243.66	0.17372	0.217728		7.311	509.982	0.098456	0.104026
																															7.311	200.781	0.23104	0.264226
																															7.311	201.626	0.23028	0.263118
																															7.311	202.271	0.22962	0.262279

## Sheet: H-B
	Branch-leaf					Branch-leaf					Branch-leaf					Branch-leaf					Branch-leaf					Branch-leaf					Branch-leaf					Branch-leaf					Branch-leaf					Branch-leaf
	1-3					1-4					1-5					2-3					2-4					2-5					3-3					3-4					3-5					4-3
	F (N)	Cp (pF)	Z (MΩ)	Xc (MΩ)		F (N)	Cp (pF)	Z (MΩ)	Xc (MΩ)		F (N)	Cp (pF)	Z (MΩ)	Xc (MΩ)		F (N)	Cp (pF)	Z (MΩ)	Xc (MΩ)		F (N)	Cp (pF)	Z (MΩ)	Xc (MΩ)		F (N)	Cp (pF)	Z (MΩ)	Xc (MΩ)		F (N)	Cp (pF)	Z (MΩ)	Xc (MΩ)		F (N)	Cp (pF)	Z (MΩ)	Xc (MΩ)		F (N)	Cp (pF)	Z (MΩ)	Xc (MΩ)		F (N)	Cp (pF)	Z (MΩ)	Xc (MΩ)
	1.139	21.3915	2.2409	2.36748		1.139	17.2492	2.8801	3.07559		1.139	52.0008	0.9583	1.62241		1.139	50.4027	0.67372	1.05255		1.139	9.26074	5.6418	5.72865		1.139	21.6426	1.7434	2.45125		1.139	17.991	2.8025	2.94878		1.139	21.7421	1.9756	2.44004		1.139	25.8078	1.5674	2.05564		1.139	20.269	2.5593	2.61737
	1.139	22.0054	2.1781	2.36632		1.139	17.3778	2.8621	3.05283		1.139	52.3267	0.95222	1.61651		1.139	50.8049	0.67299	1.04422		1.139	9.30253	5.6141	5.70291		1.139	21.811	1.721	2.43233		1.139	18.0452	2.7982	2.93992		1.139	21.7993	1.9735	2.43363		1.139	26.0611	1.5604	2.03566		1.139	20.3689	2.5466	2.60454
	1.139	22.1621	2.1623	2.36359		1.139	17.5221	2.8471	3.02769		1.139	52.619	0.94717	1.6139		1.139	51.1794	0.67227	1.03658		1.139	9.34709	5.5878	5.67573		1.139	21.911	1.6989	2.42123		1.139	18.0792	2.792	2.9344		1.139	21.8516	1.9724	2.42781		1.139	26.2953	1.5533	2.01753		1.139	20.4496	2.5358	2.59426
	1.139	22.315	2.1471	2.37739		1.139	17.622	2.8364	3.01053		1.139	52.8982	0.94215	1.61192		1.139	51.4953	0.67248	1.03022		1.139	9.41657	5.5507	5.63385		1.139	21.9584	1.6862	2.416		1.139	18.1905	2.777	2.91644		1.139	21.8372	1.9727	2.42941		1.139	26.4881	1.5469	2.00284		1.139	20.8067	2.4939	2.54973
	1.139	22.4372	2.1349	2.36444		1.139	17.7073	2.8296	2.99603		1.139	53.1736	0.93727	0.997704		1.139	51.7775	0.67127	1.02461		1.139	9.41977	5.5444	5.63193		1.139	22.0037	1.6838	2.41103		1.139	18.3078	2.7643	2.89776		1.139	21.8725	1.9721	2.42549		1.139	26.6839	1.5405	1.98815		1.139	20.9247	2.4801	2.53535
	1.139	22.5078	2.1282	2.35703		1.139	17.8469	2.8096	2.97259		1.139	53.3997	0.93335	0.99348		1.139	52.0361	0.67111	1.01951		1.139	9.46568	5.5138	5.60462		1.139	22.0595	1.6822	2.40493		1.139	18.2634	2.7699	2.9048		1.139	21.8733	1.973	2.4254		1.139	26.861	1.5343	1.97504		1.139	21.0262	2.4678	2.52312
	1.139	22.5492	2.1234	2.3527		1.139	17.9334	2.8	2.95825		1.139	53.6314	0.92929	0.989188		1.139	52.2897	0.67099	1.01457		1.139	9.5246	5.4808	5.56995		1.139	22.084	1.6813	2.40226		1.139	18.3144	2.7623	2.89671		1.139	21.9258	1.9714	2.41959		1.139	27.0315	1.5291	1.96258		1.139	21.1523	2.4533	2.50807
	1.139	22.5677	2.1205	2.35077		1.139	18.0604	2.7812	2.93745		1.139	53.8527	0.9254	0.985123		1.139	52.4705	0.66869	1.01107		1.139	9.56495	5.4605	5.54645		1.139	22.1415	1.677	2.39602		1.139	18.4266	2.7467	2.87907		1.139	21.9462	1.9706	2.41734		1.139	27.1888	1.5253	1.95123		1.139	21.2298	2.4453	2.49892
	1.139	22.5646	2.1196	2.3511		1.139	18.0909	2.7828	2.9325		1.139	54.0389	0.92207	0.981728		1.139	52.6234	0.66808	1.00814		1.139	9.58124	5.4472	5.53702		1.139	22.199	1.6748	2.38982		1.139	18.3838	2.7514	2.88578		1.139	21.976	1.9704	2.41407		1.139	27.3476	1.5206	1.9399		1.139	21.3396	2.432	2.48606
	1.139	22.6243	2.1148	2.34489		1.139	18.2047	2.7652	2.91417		1.139	54.252	0.91826	0.977872		1.139	52.821	0.66838	1.00436		1.139	9.6271	5.4174	5.51064		1.139	22.2861	1.6688	2.38048		1.139	18.422	2.7478	2.87979		1.139	21.955	1.9712	2.41638		1.139	27.4905	1.5172	1.92981		1.139	21.5193	2.4122	2.4653
	1.139	22.6499	2.1125	2.34224		1.139	18.2883	2.7551	2.90085		1.139	54.4024	0.91554	0.975169		1.139	52.9928	0.6686	1.00111		1.139	9.64201	5.4106	5.50212		1.139	22.2545	1.6687	2.38386		1.139	18.4513	2.7439	2.87522		1.139	21.9646	1.9722	2.41532		1.139	27.6146	1.5147	1.92114		1.139	21.6353	2.3993	2.45208
	2.149	25.9288	1.8627	2.04605		1.139	18.366	2.7459	2.88857		2.149	72.3086	0.68941	0.733682		1.139	53.1707	0.66873	0.997759		2.149	33.0583	1.5316	1.60479		2.149	24.6358	1.5642	2.15343		2.149	21.5415	2.3671	2.46276		1.139	22.0162	1.9716	2.40966		2.149	37.4139	1.1403	1.41796		2.149	27.307	1.898	1.94278
	2.149	25.9902	1.8592	2.04121		1.139	18.4418	2.7341	2.8767		2.149	72.654	0.68599	0.730194		2.149	65.5238	0.57439	0.809653		2.149	33.1906	1.5249	1.59839		2.149	24.6539	1.5671	2.15185		2.149	21.6124	2.3596	2.45468		2.149	24.3949	1.8375	2.1747		2.149	37.6087	1.1336	1.41062		2.149	27.4525	1.8881	1.93248
	2.149	26.037	1.8564	2.03754		2.149	22.1511	2.3246	2.39498		2.149	73.0044	0.68255	0.726689		2.149	65.9125	0.57416	0.804878		2.149	33.335	1.5173	1.59147		2.149	24.7274	1.5691	2.14545		2.149	21.6766	2.3518	2.44741		2.149	24.3817	1.8385	2.17587		2.149	37.7338	1.1308	1.40594		2.149	27.6277	1.8758	1.92023
	2.149	26.1069	1.8521	2.03209		2.149	22.2621	2.3137	2.38304		2.149	73.3519	0.67917	0.723247		2.149	66.269	0.57301	0.800548		2.149	33.44	1.5122	1.58647		2.149	24.7124	1.5731	2.14676		2.149	21.7165	2.3469	2.44291		2.149	24.4593	1.8348	2.16897		2.149	37.8518	1.1283	1.40156		2.149	27.8182	1.863	1.90708
	2.149	26.146	1.8498	2.02905		2.149	22.3726	2.3028	2.37127		2.149	73.6388	0.67651	0.720429		2.149	66.6249	0.57186	0.796272		2.149	33.5268	1.5076	1.58236		2.149	24.7841	1.5738	2.14055		2.149	21.798	2.3402	2.43378		2.149	24.5308	1.8297	2.16265		2.149	38.019	1.124	1.3954		2.149	27.9542	1.8536	1.8978
	2.149	26.2128	1.846	2.02388		2.149	22.4782	2.2923	2.36013		2.149	73.9419	0.67362	0.717476		2.149	66.9427	0.57131	0.792492		2.149	33.6452	1.5022	1.57679		2.149	24.8575	1.5756	2.13423		2.149	21.8301	2.3355	2.4302		2.149	24.546	1.8316	2.16131		2.149	38.1606	1.1203	1.39022		2.149	28.1245	1.8425	1.88631
	2.149	26.2331	1.8431	2.02231		2.149	22.5994	2.2803	2.34747		2.149	74.1903	0.6712	0.715074		2.149	67.1951	0.57031	0.789515		2.149	33.6873	1.4995	1.57482		2.149	24.8369	1.5789	2.136		2.149	21.8898	2.3296	2.42357		2.149	24.6349	1.8252	2.15351		2.149	38.3005	1.1175	1.38514		2.149	28.2631	1.8336	1.87706
	2.149	26.311	1.8379	2.01632		2.149	22.6998	2.2705	2.33709		2.149	74.4494	0.66888	0.712585		2.149	67.4993	0.56959	0.785957		2.149	33.7709	1.4951	1.57092		2.149	24.8968	1.5801	2.13086		2.149	21.9189	2.3256	2.42036		2.149	24.6252	1.8273	2.15436		2.149	38.4601	1.1142	1.37939		2.149	28.4248	1.8231	1.86638
	2.149	26.3626	1.8343	2.01238		2.149	22.7861	2.2618	2.32824		2.149	74.7318	0.66605	0.709892		2.149	67.7163	0.56874	0.783438		2.149	33.8606	1.4911	1.56676		2.149	24.9331	1.5826	2.12775		2.149	21.9674	2.3205	2.41501		2.149	24.6571	1.8244	2.15157		2.149	38.5869	1.1112	1.37486		2.149	28.5902	1.8126	1.85558
	2.149	26.4524	1.8291	2.00555		2.149	22.8951	2.2515	2.31716		2.149	74.9027	0.66446	0.708273		2.149	67.9537	0.56821	0.780701		2.149	33.9359	1.4878	1.56329		2.149	24.9485	1.5862	2.12644		2.149	21.9937	2.3182	2.41212		2.149	24.7613	1.819	2.14252		2.149	38.7095	1.1088	1.3705		2.149	28.6819	1.8066	1.84965
	2.149	26.5047	1.8263	2.00159		2.149	22.9663	2.2446	2.30997		2.149	75.1318	0.66231	0.706113		2.149	68.1709	0.56772	0.778214		2.149	33.9959	1.4835	1.56053		2.149	25.0046	1.5864	2.12167		2.149	22.0542	2.3102	2.40551		2.149	24.8196	1.8164	2.13749		2.149	38.8364	1.1061	1.36603		2.149	28.8167	1.7982	1.841
	3.178	29.7987	1.6488	1.78033		2.149	22.9913	2.2413	2.30746		3.178	83.1265	0.59435	0.638202		2.149	68.3583	0.56764	0.77608		2.149	33.9976	1.4833	1.56045		3.178	44.6969	0.95756	1.18692		3.178	24.512	2.0634	2.16431		2.149	24.8687	1.8141	2.13326		2.149	38.9382	1.1043	1.36245		2.149	28.9109	1.7922	1.835
	3.178	29.9163	1.643	1.77333		2.149	23.0923	2.2321	2.29737		3.178	83.4203	0.59218	0.635955		3.178	74.3075	0.55053	0.713946		2.149	34.0173	1.4816	1.55955		3.178	44.8756	0.95571	1.18219		3.178	24.6488	2.0518	2.1523		2.149	24.8692	1.8139	2.13322		3.178	44.6655	0.98515	1.18775		3.178	32.255	1.6049	1.64475
	3.178	30.0193	1.6385	1.76725		2.149	23.2053	2.2223	2.28618		3.178	83.6642	0.59019	0.634101		3.178	74.5375	0.55042	0.711743		3.178	37.7702	1.3293	1.40459		3.178	45.1211	0.9538	1.17576		3.178	24.7467	2.0442	2.14378		2.149	24.8455	1.8156	2.13526		3.178	44.827	0.98251	1.18347		3.178	32.3643	1.5993	1.6392
	3.178	30.1663	1.632	1.75864		2.149	23.2938	2.2143	2.2775		3.178	83.951	0.58824	0.631934		3.178	74.7308	0.55054	0.709902		3.178	37.8269	1.3271	1.40248		3.178	45.2189	0.95509	1.17322		3.178	24.8828	2.0333	2.13206		3.178	26.5532	1.7299	1.99793		3.178	44.9785	0.98013	1.17949		3.178	32.4775	1.5936	1.63349
	3.178	30.2774	1.6266	1.75218		3.178	25.8664	1.968	2.05098		3.178	84.1674	0.58649	0.63031		3.178	74.9248	0.5504	0.708064		3.178	37.9055	1.3242	1.39957		3.178	45.3536	0.9544	1.16973		3.178	24.9542	2.0276	2.12596		3.178	26.5949	1.7281	1.9948		3.178	45.1106	0.97827	1.17603		3.178	32.5621	1.5894	1.62924
	3.178	30.3706	1.6225	1.74681		3.178	26.0653	1.9536	2.03533		3.178	84.4555	0.58466	0.628159		3.178	75.1227	0.55032	0.706198		3.178	37.9566	1.3221	1.39769		3.178	45.5235	0.95323	1.16537		3.178	25.0314	2.0211	2.1194		3.178	26.6581	1.7252	1.99007		3.178	45.2312	0.97616	1.1729		3.178	32.6808	1.5835	1.62332
	3.178	30.4889	1.6171	1.74003		3.178	26.2163	1.9438	2.02361		3.178	84.6593	0.58318	0.626647		3.178	75.2971	0.55024	0.704563		3.178	38.0174	1.3198	1.39545		3.178	45.6534	0.95241	1.16205		3.178	25.1273	2.0137	2.11131		3.178	26.7134	1.7229	1.98595		3.178	45.3721	0.97417	1.16925		3.178	32.8149	1.5769	1.61669
	3.178	30.5781	1.613	1.73495		3.178	26.322	1.937	2.01548		3.178	84.848	0.58182	0.625254		3.178	75.4688	0.54998	0.70296		3.178	38.0844	1.3173	1.393		3.178	45.7615	0.95204	1.1593		3.178	25.1934	2.0078	2.10577		3.178	26.7626	1.7207	1.9823		3.178	45.5332	0.97096	1.16512		3.178	32.9086	1.5725	1.61209
	3.178	30.6874	1.608	1.72877		3.178	26.4652	1.9276	2.00458		3.178	85.026	0.58053	0.623945		3.178	75.6452	0.54985	0.70132		3.178	38.0822	1.3175	1.39308		3.178	45.8772	0.95135	1.15638		3.178	25.2358	2.0048	2.10223		3.178	26.7675	1.7217	1.98194		3.178	45.6514	0.96897	1.1621		3.178	33.002	1.5681	1.60752
	3.178	30.7896	1.6032	1.72303		3.178	26.6029	1.918	1.9942		3.178	85.2351	0.57911	0.622414		3.178	75.8136	0.54957	0.699763		3.178	38.1695	1.3139	1.38989		3.178	45.9685	0.95129	1.15408		3.178	25.3112	1.9979	2.09597		3.178	26.8229	1.7188	1.97784		3.178	45.7653	0.96702	1.15921		3.178	33.1069	1.5629	1.60243
	3.178	30.8666	1.5999	1.71874		3.178	26.7003	1.9103	1.98693		3.178	85.4068	0.57787	0.621163		3.178	76.004	0.54929	0.69801		3.178	38.2183	1.3121	1.38812		3.178	46.0919	0.95007	1.15099		3.178	25.4663	1.9865	2.08321		3.178	26.8868	1.7155	1.97314		3.178	45.8762	0.96547	1.15641		3.178	33.2527	1.5561	1.5954
	4.212	38.7622	1.2056	1.36864		3.178	26.8498	1.8996	1.97586		4.212	91.762	0.53565	0.578143		3.178	76.1433	0.54934	0.696733		3.178	38.2634	1.3106	1.38648		3.178	46.1977	0.9488	1.14836		4.212	27.678	1.8255	1.91674		3.178	26.9547	1.7111	1.96817		3.178	45.9923	0.96379	1.15349		3.178	33.3289	1.5526	1.59176
	4.212	38.8558	1.2041	1.36534		3.178	26.9456	1.8929	1.96884		4.212	91.9562	0.53447	0.576922		3.178	76.2841	0.54933	0.695447		3.178	38.288	1.3094	1.38559		4.212	51.0747	0.89542	1.0387		4.212	27.7711	1.8194	1.91031		3.178	26.9329	1.714	1.96977		4.212	53.5561	0.83859	0.990579		4.212	36.35	1.4227	1.45946
	4.212	38.9353	1.2031	1.36256		3.178	27.0953	1.8818	1.95796		4.212	92.1133	0.53348	0.575938		4.212	81.255	0.53	0.652902		4.212	40.1458	1.251	1.32147		4.212	51.2458	0.89415	1.03524		4.212	27.8598	1.8136	1.90423		3.178	27.0272	1.7088	1.96289		4.212	53.6942	0.83659	0.988031		4.212	36.4363	1.4191	1.45601
	4.212	39.032	1.2015	1.35918		3.178	27.2128	1.8749	1.94951		4.212	92.3043	0.53236	0.574746		4.212	81.3867	0.52992	0.651845		4.212	40.2498	1.2477	1.31806		4.212	51.4198	0.89223	1.03173		4.212	27.9669	1.8074	1.89694		3.178	27.0964	1.7067	1.95788		4.212	53.7988	0.83558	0.98611		4.212	36.5078	1.4164	1.45316
	4.212	39.1125	1.2003	1.35638		3.178	27.2042	1.875	1.95012		4.212	92.4479	0.53141	0.573853		4.212	81.5063	0.52975	0.650889		4.212	40.3702	1.2439	1.31413		4.212	51.5647	0.89134	1.02883		4.212	28.0238	1.8036	1.89309		4.212	27.7757	1.6557	1.91		4.212	53.9554	0.83379	0.983248		4.212	36.6408	1.4112	1.44788
	4.212	39.2045	1.1982	1.3532		3.178	27.198	1.8752	1.95057		4.212	92.6341	0.53032	0.5727		4.212	81.6735	0.52934	0.649556		4.212	40.4871	1.2404	1.31033		4.212	51.7174	0.88959	1.0258		4.212	28.101	1.7986	1.88789		4.212	28.0802	1.6001	1.88929		4.212	54.0934	0.83278	0.980739		4.212	36.7088	1.4085	1.4452
	4.212	39.3045	1.1963	1.34976		4.212	29.8522	1.6975	1.77714		4.212	92.8057	0.52935	0.571641		4.212	81.7662	0.52916	0.64882		4.212	40.5818	1.2375	1.30727		4.212	51.8535	0.88869	1.0231		4.212	28.1951	1.7928	1.88159		4.212	28.282	1.6206	1.87581		4.212	54.2243	0.83125	0.978372		4.212	36.7976	1.4051	1.44171
	4.212	39.3939	1.1944	1.34669		4.212	29.9053	1.6958	1.77398		4.212	92.9598	0.5284	0.570693		4.212	81.9	0.52893	0.64776		4.212	40.6917	1.2342	1.30374		4.212	51.9941	0.88743	1.02034		4.212	28.2528	1.7893	1.87774		4.212	28.3457	1.6306	1.87159		4.212	54.3535	0.82969	0.976046		4.212	36.9045	1.401	1.43754
	4.212	39.5135	1.1918	1.34262		4.212	29.9686	1.6922	1.77024		4.212	93.0778	0.52752	0.56997		4.212	82.0215	0.52874	0.6468		4.212	40.7654	1.2319	1.30139		4.212	52.114	0.88643	1.01799		4.212	28.3115	1.7859	1.87385		4.212	28.5055	1.6267	1.8611		4.212	54.4605	0.82876	0.974128		4.212	36.9878	1.3977	1.4343
	4.212	39.5829	1.1902	1.34026		4.212	30.0472	1.688	1.76561		4.212	93.2644	0.52652	0.568829		4.212	82.1224	0.5286	0.646006		4.212	40.8381	1.2295	1.29907		4.212	52.2584	0.88487	1.01518		4.212	28.357	1.7825	1.87084		4.212	28.5576	1.6283	1.8577		4.212	54.5497	0.82787	0.972536		4.212	37.0373	1.3958	1.43238
	4.212	39.6971	1.188	1.33641		4.212	30.0734	1.6862	1.76407		4.212	93.4175	0.52563	0.567897		4.212	82.218	0.52858	0.645254		4.212	40.9275	1.227	1.29623		4.212	52.382	0.8837	1.01278		4.212	28.4324	1.7778	1.86588		4.212	28.6423	1.6272	1.85221		4.212	54.6742	0.82525	0.970321		4.212	37.0406	1.3954	1.43225
	5.245	43.2476	1.1053	1.22669		4.212	30.1176	1.6839	1.76148		5.245	97.8971	0.50079	0.541911		4.212	82.2897	0.52861	0.644692		4.212	40.9405	1.2257	1.29582		4.212	52.5052	0.88248	1.01041		5.245	30.6139	1.6425	1.73292		4.212	28.691	1.6252	1.84906		4.212	54.7721	0.8244	0.968587		4.212	37.0327	1.3955	1.43256
	5.245	43.4092	1.1019	1.22213		4.212	30.174	1.6811	1.75819		5.245	98.073	0.49998	0.540939		4.212	82.224	0.52922	0.645207		4.212	41.038	1.2233	1.29274		5.245	57.0674	0.8291	0.929629		5.245	30.6885	1.6389	1.72871		4.212	28.7418	1.6241	1.8458		5.245	58.8006	0.7761	0.902228		5.245	39.4838	1.3084	1.34363
	5.245	43.5606	1.099	1.21788		4.212	30.1989	1.6797	1.75674		5.245	98.0984	0.49959	0.540799		4.212	82.32	0.5292	0.644455		5.245	43.3103	1.1621	1.22492		5.245	57.1457	0.82804	0.928355		5.245	30.7479	1.6357	1.72537		4.212	28.8066	1.6218	1.84164		5.245	58.9672	0.77402	0.899679		5.245	39.5953	1.3047	1.33984
	5.245	43.7248	1.0957	1.21331		4.212	30.2371	1.6777	1.75452		5.245	98.2679	0.49877	0.539866		4.212	82.3964	0.52927	0.643857		5.245	43.3821	1.1599	1.22289		5.245	57.2857	0.82646	0.926087		5.245	30.82	1.6318	1.72133		4.212	28.8438	1.6211	1.83927		5.245	59.1184	0.77214	0.897378		5.245	39.6998	1.3012	1.33632
	5.245	43.8677	1.0926	1.20935		4.212	30.2691	1.6759	1.75266		5.245	98.3945	0.49811	0.539172		5.245	86.6617	0.51022	0.612168		5.245	43.4596	1.1581	1.22071		5.245	57.3902	0.82562	0.9244		5.245	30.8963	1.6279	1.71708		4.212	28.8702	1.6204	1.83759		5.245	59.249	0.77059	0.895399		5.245	39.7712	1.2986	1.33392
	5.245	44.0163	1.0894	1.20527		4.212	30.2981	1.6743	1.75099		5.245	98.4932	0.49752	0.538631		5.245	86.7689	0.5101	0.611412		5.245	43.5287	1.1562	1.21877		5.245	57.5011	0.82413	0.922618		5.245	30.9509	1.6252	1.71405		5.245	30.0267	1.5702	1.76681		5.245	59.3871	0.76874	0.893317		5.245	39.8682	1.2955	1.33067
	5.245	44.1563	1.0867	1.20145		5.245	30.9669	1.6268	1.71317		5.245	98.6246	0.4969	0.537914		5.245	86.8921	0.50975	0.610545		5.245	43.6681	1.1525	1.21488		5.245	57.6132	0.82291	0.920822		5.245	31.0088	1.6221	1.71085		5.245	30.0274	1.5721	1.76677		5.245	59.4803	0.76781	0.891918		5.245	39.9582	1.2924	1.32768
	5.245	44.2899	1.0838	1.19782		5.245	30.9728	1.6267	1.71284		5.245	98.7341	0.49622	0.537317		5.245	86.9619	0.50985	0.610055		5.245	43.8145	1.1489	1.21082		5.245	57.7556	0.82119	0.918552		5.245	31.0299	1.6208	1.70969		5.245	30.1119	1.568	1.76181		5.245	59.6279	0.76616	0.88971		5.245	40.0466	1.2896	1.32474
	5.245	44.4288	1.081	1.19408		5.245	31.0417	1.6234	1.70904		5.245	98.7988	0.49585	0.536965		5.245	87.0502	0.50981	0.609436		5.245	43.8729	1.1472	1.20921		5.245	57.8035	0.82102	0.917791		5.245	31.0717	1.6187	1.70739		5.245	30.1489	1.5668	1.75965		5.245	59.7199	0.76533	0.888339		5.245	40.1242	1.287	1.32218
	5.245	44.558	1.0785	1.19062		5.245	31.0588	1.6215	1.7081		5.245	98.8902	0.4953	0.536469		5.245	87.1411	0.50974	0.6088		5.245	43.9349	1.1457	1.2075		5.245	57.8982	0.81983	0.91629		5.245	31.1541	1.6144	1.70287		5.245	30.2054	1.564	1.75636		5.245	59.8471	0.76364	0.886451		5.245	40.2154	1.2841	1.31918
	6.262	50.5009	0.96321	1.05051		5.245	31.1211	1.6175	1.70468		5.245	98.9113	0.49516	0.536355		5.245	87.2222	0.50966	0.608234		5.245	43.9885	1.1442	1.20603		5.245	57.9825	0.81862	0.914958		5.245	31.2098	1.6119	1.69984		5.245	30.2329	1.5633	1.75476		5.245	59.917	0.76276	0.885417		5.245	40.2995	1.2814	1.31643
	6.262	50.6745	0.96055	1.04691		5.245	31.2155	1.6126	1.69953		5.245	99.0275	0.4945	0.535725		5.245	87.2945	0.50962	0.60773		5.245	44.054	1.1423	1.20424		5.245	58.0553	0.81783	0.91381		6.262	33.2399	1.5176	1.59602		5.245	30.285	1.5616	1.75174		5.245	59.9625	0.76219	0.884745		5.245	40.3919	1.2784	1.31342
	6.262	50.8104	0.95828	1.04411		5.245	31.1993	1.6126	1.70041		6.262	104.135	0.47011	0.509449		5.245	87.3644	0.50962	0.607244		5.245	44.0923	1.141	1.20319		6.262	61.4464	0.76534	0.863379		6.262	33.2971	1.5145	1.59328		5.245	30.3245	1.5597	1.74946		5.245	60.0469	0.76123	0.883501		6.262	42.3887	1.2172	1.25155
	6.262	50.9982	0.95546	1.04026		5.245	31.2812	1.6083	1.69596		6.262	104.259	0.46955	0.508844		5.245	88.0597	0.50356	0.60245		5.245	44.1495	1.1396	1.20163		6.262	61.5466	0.76391	0.861973		6.262	33.3704	1.5111	1.58978		5.245	30.3428	1.5581	1.74841		5.245	60.1007	0.76052	0.882711		6.262	42.5044	1.2139	1.24814
	6.262	51.1154	0.95343	1.03788		5.245	31.3647	1.6025	1.69144		6.262	104.291	0.4693	0.508687		5.245	89.9695	0.48481	0.589661		6.262	45.7056	1.1015	1.16072		6.262	61.718	0.7621	0.859579		6.262	33.4318	1.5088	1.58686		5.245	30.3988	1.5569	1.74518		6.262	64.3803	0.71424	0.824033		6.262	42.5799	1.2117	1.24593
	6.262	51.2697	0.95087	1.03475		5.245	31.4476	1.5984	1.68698		6.262	104.336	0.46894	0.508468		5.245	89.9032	0.48449	0.590096		6.262	45.7738	1.0998	1.15899		6.262	61.8094	0.76133	0.858308		6.262	33.4653	1.507	1.58527		5.245	30.3874	1.5571	1.74584		6.262	64.4711	0.71366	0.822873		6.262	42.6703	1.209	1.24329
	6.262	51.4157	0.94833	1.03182		5.245	31.4884	1.5964	1.6848		6.262	104.528	0.46801	0.507534		6.262	95.4677	0.4588	0.555701		6.262	45.7993	1.0992	1.15835		6.262	61.9392	0.76006	0.85651		6.262	33.5234	1.5047	1.58252		5.245	30.3867	1.5574	1.74588		6.262	64.6157	0.71221	0.821031		6.262	42.7811	1.2059	1.24007
	6.262	51.5507	0.9461	1.02911		6.262	32.9079	1.5294	1.61212		6.262	104.675	0.46738	0.506821		6.262	95.5075	0.45889	0.55547		6.262	45.8591	1.0977	1.15684		6.262	62.0298	0.75908	0.855259		6.262	33.5872	1.5019	1.57952		6.262	31.8163	1.493	1.66743		6.262	64.6947	0.71176	0.820029		6.262	42.8716	1.2032	1.23745
	6.262	51.6883	0.94385	1.02637		6.262	32.962	1.527	1.60948		6.262	104.795	0.46681	0.506241		6.262	95.5623	0.45894	0.555151		6.262	45.9261	1.096	1.15515		6.262	62.1412	0.75795	0.853725		6.262	33.6171	1.5005	1.57811		6.262	31.8619	1.4915	1.66505		6.262	64.772	0.71098	0.81905		6.262	42.9866	1.2	1.23414
	6.262	51.8192	0.94159	1.02378		6.262	32.9829	1.526	1.60846		6.262	104.92	0.46619	0.505638		6.262	95.6262	0.45892	0.55478		6.262	45.9525	1.0953	1.15449		6.262	62.2053	0.75717	0.852846		6.262	33.6731	1.4984	1.57549		6.262	31.9444	1.4884	1.66075		6.262	64.8955	0.70932	0.817492		6.262	43.0918	1.1971	1.23113
	7.311	57.7112	0.84739	0.919259		6.262	33.021	1.5242	1.6066		6.262	105.088	0.46549	0.50483		6.262	95.6703	0.45894	0.554524		6.262	45.984	1.0948	1.1537		6.262	62.3285	0.75593	0.85116		6.262	33.7111	1.4966	1.57371		6.262	31.9892	1.4868	1.65842		6.262	65.0148	0.70785	0.815991		6.262	43.1714	1.1949	1.22886
	7.311	57.9431	0.84363	0.91558		6.262	33.0561	1.5229	1.60489		6.262	105.165	0.46509	0.50446		6.262	95.6746	0.45923	0.5545		6.262	46.0516	1.0926	1.152		6.262	62.4469	0.75486	0.849546		6.262	33.7571	1.4946	1.57157		6.262	32.0249	1.4856	1.65657		6.262	65.1318	0.70702	0.814526		6.262	43.271	1.192	1.22603
	7.311	58.1776	0.84009	0.911889		6.262	33.0943	1.5213	1.60304		6.262	105.27	0.46458	0.503957		6.262	95.7911	0.45894	0.553825		6.262	46.1772	1.0899	1.14887		6.262	62.5264	0.75395	0.848466		6.262	33.8122	1.4923	1.56901		6.262	32.0762	1.4837	1.65392		6.262	65.2838	0.70518	0.812629		7.311	45.622	1.1297	1.16285
	7.311	58.2739	0.83871	0.910382		6.262	33.1293	1.5196	1.60135		6.262	105.368	0.46421	0.503488		6.262	95.8199	0.45903	0.553659		6.262	46.2545	1.0877	1.14695		7.311	66.6119	0.71143	0.796427		7.311	34.9774	1.4465	1.51674		6.262	32.1179	1.4819	1.65177		6.262	65.4322	0.70362	0.810786		7.311	45.7512	1.1263	1.15957
	7.311	58.3435	0.83741	0.909296		6.262	33.1529	1.5189	1.60021		7.311	111.022	0.44003	0.477847		6.262	95.9245	0.45879	0.553055		6.262	46.2726	1.0874	1.1465		7.311	66.758	0.70995	0.794684		7.311	35.0366	1.4441	1.51417		6.262	32.1321	1.4824	1.65104		6.262	65.6297	0.70146	0.808346		7.311	45.8636	1.1236	1.15672
	7.311	58.4272	0.83619	0.907994		6.262	33.1808	1.5175	1.59886		7.311	111.159	0.43944	0.477258		6.262	95.9283	0.45901	0.553033		7.311	47.5885	1.0577	1.1148		7.311	66.8754	0.70903	0.793289		7.311	35.0928	1.4419	1.51175		6.262	32.1807	1.4795	1.64855		7.311	68.6621	0.67402	0.772646		7.311	45.9832	1.1206	1.15372
	7.311	58.4727	0.83536	0.907287		6.262	33.2313	1.5154	1.59643		7.311	111.3	0.43892	0.476653		6.262	95.991	0.459	0.552672		7.311	47.6465	1.0563	1.11344		7.311	66.9883	0.70787	0.791952		7.311	35.1691	1.4386	1.50847		6.262	32.2321	1.478	1.64592		7.311	68.8358	0.6723	0.770697		7.311	46.1148	1.1174	1.15042
	7.311	58.5376	0.83434	0.906281		6.262	33.2533	1.5145	1.59538		7.311	111.418	0.43838	0.476149		6.262	96.0007	0.45913	0.552616		7.311	47.751	1.054	1.111		7.311	66.9834	0.708	0.79201		7.311	35.2136	1.4369	1.50656		6.262	32.2794	1.4762	1.64351		7.311	68.8444	0.67282	0.7706		7.311	46.2188	1.1148	1.14783
	7.311	58.6012	0.83332	0.905298		7.311	32.4498	1.5382	1.63488		7.311	111.537	0.43786	0.475641		7.311	100.11	0.4402	0.529932		7.311	47.7757	1.0533	1.11043		7.311	67.1397	0.70669	0.790166		7.311	35.267	1.435	1.50428		7.311	32.5037	1.4646	1.63217		7.311	69.0199	0.67133	0.768641		7.311	46.3196	1.1123	1.14534
	7.311	58.6705	0.83236	0.904228		7.311	32.4856	1.5362	1.63308		7.311	111.663	0.43733	0.475104		7.311	100.192	0.44007	0.529499		7.311	47.8577	1.0516	1.10853		7.311	67.2001	0.70619	0.789456		7.311	35.3244	1.4329	1.50184		7.311	32.564	1.4619	1.62915		7.311	69.1729	0.67017	0.766941		7.311	46.452	1.1091	1.14207
	7.311	58.7158	0.83156	0.903531		7.311	32.5399	1.5341	1.63035		7.311	111.803	0.43687	0.474509		7.311	100.264	0.44009	0.529118		7.311	47.8675	1.0514	1.1083		7.311	67.2777	0.70568	0.788545		7.311	35.365	1.4312	1.50011		7.311	32.6234	1.4598	1.62618		7.311	69.2551	0.6695	0.766031		7.311	46.547	1.1068	1.13974
						7.311	32.5457	1.5342	1.63006		7.311	111.885	0.43638	0.474161		7.311	100.324	0.44005	0.528802		7.311	47.9546	1.0493	1.10629		7.311	67.3455	0.70494	0.787752		7.311	35.4018	1.4301	1.49855		7.311	32.6864	1.4578	1.62305		7.311	69.2886	0.6688	0.76566		7.311	46.6522	1.1042	1.13717
						7.311	32.6269	1.5307	1.62601		7.311	111.931	0.43618	0.473966		7.311	100.397	0.44002	0.528417		7.311	48.0343	1.0475	1.10445		7.311	67.4338	0.70414	0.78672		7.311	35.4708	1.4272	1.49564		7.311	32.7656	1.4548	1.61912		7.311	69.4452	0.66742	0.763934		7.311	46.7534	1.1019	1.13471
						7.311	32.6675	1.5291	1.62398		7.311	112.043	0.43571	0.473493		7.311	100.449	0.44004	0.528144		7.311	48.0761	1.0466	1.10349		7.311	67.5053	0.70394	0.785887		7.311	35.5255	1.4251	1.49334		7.311	32.8179	1.4527	1.61654		7.311	69.5316	0.66697	0.762984
						7.311	32.6992	1.5274	1.62241		7.311	112.129	0.43534	0.473129		7.311	100.533	0.4399	0.527703		7.311	48.1787	1.0444	1.10114		7.311	67.5682	0.70303	0.785155		7.311	35.5663	1.4233	1.49162		7.311	32.8304	1.453	1.61593		7.311	69.7033	0.66555	0.761105
						7.311	32.8186	1.5214	1.61651		7.311	112.218	0.43499	0.472754		7.311	100.569	0.43998	0.527514																	7.311	32.9288	1.4491	1.6111		7.311	69.7674	0.66518	0.760406
						7.311	32.8717	1.5192	1.6139							7.311	100.642	0.43986	0.527131																						7.311	69.8733	0.66444	0.759253
						7.311	32.9121	1.5176	1.61192							7.311	100.711	0.43985	0.52677

[truncated: 4 more sheets: Table2, S.tuberosum, C.annuum, Table3]
